# Supplementary material for: How Many Parameters Does It Take to Describe Disease Tolerance?
Source: PLoS Biol. 2016 Apr 18;14(4):e1002435. doi: 10.1371/journal.pbio.1002435 (PMC4835111; doi:10.1371/journal.pbio.1002435)
Supplement: S1 Data — (XLSX) [file pbio.1002435.s001.xlsx]

## Sheet: Fig 2A
Hours post infection	0	4	6	8	12	15.5	26	48	72	96
Log 10 (CFU)	3.15229	3.19866	3.17026	3.716	3.88081	4.22011	4.18752	4.06446	3.41497	3.46835
	3.17609	3.32634	3.47129	3.44716	3.96379	4.29226	4.18184	3.83251	4.12057	3.68124
	3.17609	3.29226	3.48001	3.77815	3.94448	4.33846	4.27416	3.94448	3.74819	4.33041
	3.19866	3.26482	2.98227	3.80618	3.716	4.35794	4.29666	4.14613	3.9345	3.62325
	3.24055	3.38381	3.33846	3.79239	4.18752	4.41162	4.30103	3.8451	3.8451	3.66276
	3.15836	3.20412	3.30535	3.88081	4.12057	4.29666	4.24055	3.99123	3.76343	3.81954
	3.09342	3.34242	3.13988	3.90309	4.13988	4.23045	4.20412	4.19313	3.97313	4.869232*		* dead flies
	3.07188	3.11394	2.99123	3.85733	4	4.18184	4.13988	4.07188	3.716	4.991226*

## Sheet: Fig 2B
Days post infection	2	2.25	3	4	5	6	7	9	16
Log 10 (CFU)	3.2393	3.18611	2.42488	2.55023	1.07918	1.50515	0.30103	0	0
	3.17319	3.26717	2.60043	2.76938	2.23426	1.82866	1.20412	0.69897	0
	3.71433	3.4257	2.75778	3.17609	2.98182	2.04139	1.11394	0.69897	0
	3.68574	3.16584	2.88451	2.40483	1.97267	1.53782	1.30103	0.30103	0

## Sheet: Fig 2C
Days post infection	PBS control	Listeria infected, ampicillin treated	Listeria infected, no treatment
1.*	1*	1*		*censored flies were removed because they unusually early.
1.*		1*
1.*		1*
3		1
5		1	1
6			1
6			1
6			1
7		1	1
7		1	1
7			1
8			1
8			1
8			1
8			1
8			1
8			1
8
8
8
9			1
9			1
9			1
9			1
9			1
9
9
9
10			1
10			1
10			1
10			1
10			1
10
11			1
11			1
11			1
11			1
11			1
11			1
11
11
11
12		1	1
12			1
12			1
12			1
12			1
12			1
12			1
13			1
13			1
13			1
13			1
13
13
13
13
13
13
13
13
14			1
14			1
14
14
15	1		1
15			1
15			1
15
15
16			1
16			1
16			1
16			1
16			1
16			1
16			1
16			1
17		1	1
17			1
17			1
17			1
18	1
18
19			1
19			1
19			1
19			1
19			1
19
19
19
20	1
20
20
20
21	1
21
21
22
22
23	1		1
23	1
24
24
24
25
25
25
26
27	1
27	1
27	1
28	1	1
28
28
28
28
28
28
29	1	1	1
29		1
29		1
29		1
29		1
29
29
29
29
29
29
30	1	1
30	1	1
30	1	1
30	1
30	1
30	1
30	1
30	1
30	1
30
30
30
30
30
30
30
31	1	1
31	1	1
31	1	1
31	1	1
31	1	1
31	1	1
31	1	1
31	1	1
31	1
31	1
31	1
31	1
31	1
31	1
31	1
31	1
31	1
32	1	1
32	1	1
32	1	1
32		1
33	1	1
33	1	1
33	1	1
33		1
33
34	1	1
34	1	1
34	1	1
34	1	1
34	1
34	1
34	1
34
34
34
34
35	1	1
35	1	1
35	1	1
35		1
35		1
35		1
35
35
35
36	1	1
36	1	1
36	1	1
36		1
36		1
36		1
36		1
36		1
37	1	1
37	1	1
37	1	1
37	1
37	1
37
38	1	1
38	1
38	1
38
38
38
38
38
38
38
38
38
39
39
40
40
40
41
41
41
41
42
42
42
43	1	1
43	1	1
43		1
43		1
43		1
43		1
44
44
44
45

## Sheet: Fig 3A
	Log 2 (Drs fold change)			Log 2 (AttA fold change)			Log 2 (Mtk fold change)
log10 [CFU]	Listeria infected, amipicillin treated	Listeria infected, no treatment	Uninfected	Listeria infected, amipicillin treated	Listeria infected, no treatment	Uninfected	Listeria infected, amipicillin treated	Listeria infected, no treatment	Uninfected
3.26717	13.3337			100.265			122.229
3.4257	12.8001			106.727			121.443
3.16584	13.9043			102.2			117.238
2.60043	13.5354			47.8553			60.6453
2.75778	12.8982			37.2077			72.5995
2.88451	13.061			39.157			77.9285
2.76938	12.4516			17.7836			55.2005
3.17609	13.061			42.4297			48.6691
2.40483	12.0479			6.06279			20.0328
2.23426	10.4799			5.97999			29.1191
2.98182	10.6561			26.5564			45.7546
1.97267	11.2836			13.2485			30.632
1.82866	8.24747			23.9287			42.7924
2.04139	10.5887			7.76739			31.5983
1.53782	11.8705			34.9902			40.9293
1.20412	5.71076			4.99769			14.7979
1.11394	8.2766			3.74026			26.226
1.30103	8.48428			20.8509			22.8425
0.69897	5.31492			5.26166			9.81775
0.69897	3.03043			1.48903			8.11509
0.30103	4.17183			3.74026			10.0756
0	4.04776			13.8028			10.7409
0	3.65655			6.83589			9.87093
0	1.40234			0.897043			3.45813
2.26245		9.99071			50.1391			58.5748
2.60959		10.8835			58.3398			78.4262
2.59769		11.5137			44.7785			49.9176
3.29004		13.3337			66.9939			97.6012
3.37475		13.2426			63.7109			88.0274
3.49416		14.4768			76.7699			90.0517
3.17319		14.0252			69.607			96.0475
3.71433		12.628			74.9085			101.627
3.68574		13.5354			84.5287			99.698
3.45332		13.6152			56.6095			98.6737
3.20547		13.1624			76.1823			112.464
3.58715		12.235			72.6151			93.7075
3.45025		13.2426			70.4711			80.1583
3.66039		13.5354			82.7712			102.474
3.82445		14.0252			77.3046			102.955
3.94349		14.3211			76.1823			92.9438
3.89625		12.5313			86.1763			92.0457
3.52179		13.5354			88.0091			89.1902
3.38202		13.2426			79.402			92.5336
3.4609		13.1624			86.1763			101.627
3.60745		12.1413			102.2			109.144
3.45255		12.0479			78.9201			76.5883
4.34635		13.7702			90.0498			107.805
3.52244		12.9817			93.1281			98.0592
0			0.922007			0.854467			0.800986
0			1			1			1.13945
0			1.17779			1.38629			1
0			0.799353			0.770617			0.596259
0			0.991238			1.08821			1.74815
0			1.13474			0.531543			0.653655
0			1.19633			0.699517			0.370407
0			0.852238			0.666392			0.639848
0			4.59567			16.7785			18.1143
0			1.17243			0.977438			1.54764
0			1.07726			0.655138			0.793361
0			1.71084			0.532559			1.56994

## Sheet: Fig 3B
Drs			IM4			Dpt			CG6426			Mtk			AttC			DptB			DptB			IM2			Drsl1			IM10			AttA			AttA			AttB			Dro			IM3			IM1
Mean	Upper limit	Lower limit	Mean	Upper limit	Lower limit	Mean	Upper limit	Lower limit	Mean	Upper limit	Lower limit	Mean	Upper limit	Lower limit	Mean	Upper limit	Lower limit	Mean	Upper limit	Lower limit	Mean	Upper limit	Lower limit	Mean	Upper limit	Lower limit	Mean	Upper limit	Lower limit	Mean	Upper limit	Lower limit	Mean	Upper limit	Lower limit	Mean	Upper limit	Lower limit	Mean	Upper limit	Lower limit	Mean	Upper limit	Lower limit	Mean	Upper limit	Lower limit	Mean	Upper limit
1.371	1.729	1.012	1.961	2.426	1.496	2.512	2.884	2.139	2.619	3.062	2.177	2.694	2.947	2.442	2.715	2.968	2.461	2.732	2.971	2.492	2.831	3.038	2.625	2.943	3.099	2.788	2.978	3.31	2.645	3.073	3.171	2.975	3.095	3.217	2.972	3.111	3.229	2.993	3.141	3.254	3.029	3.149	3.26	3.038	3.168	3.279	3.058	3.175	3.274
[truncated: 31 more columns]

## Sheet: Fig 3C
Pu-1			fon-2			CG6426			fon			IM4			yellow-f			yellow-f			IM4			IM2			IM3			IM10			Drs			CecA1			IM10			Dro			IM1			AttC
Mean	Upper limit	Lower limit	Mean	Upper limit	Lower limit	Mean	Upper limit	Lower limit	Mean	Upper limit	Mean	Upper limit	Lower limit	Mean	Upper limit	Lower limit	Mean	Upper limit	Lower limit	Mean	Upper limit	Lower limit	Mean	Upper limit	Mean	Upper limit	Lower limit	Mean	Upper limit	Lower limit	Mean	Upper limit	Lower limit	Mean	Upper limit	Lower limit	Mean	Upper limit	Mean	Upper limit	Lower limit	Mean	Upper limit	Lower limit	Mean	Upper limit	Lower limit	Mean	Upper limit
0.865523	0.973795	0.748461	1.05589	1.12234	0.986229	1.12102	1.25761	0.969381	1.22651	1.31208	1.13619	1.4489	1.57095	1.31557	2.58231	2.66175	2.49851	2.73227	2.81926	2.6397	2.92619	3.01596	2.83026	3.02024	3.12085	2.91188	3.07536	3.18777	2.95364	3.23297	3.32769	3.13159	3.75596	3.83693	3.67016	3.76022	3.89724	3.60763	4.19535	4.33557	4.03914	4.57834	4.69822	4.44758	5.27426	5.39506	5.14241	5.50526	5.65935
[truncated: 37 more columns]

## Sheet: Fig 3D
	LogEC50	HillSlope	HillSlope Std Error
AttA-1	3.095	2.025	0.5005
AttA-2	3.111	2.14	0.5349
AttA-3	3.256	3.401	1.313
AttB	3.141	2.238	0.5548
AttC	2.715	0.9068	0.2087
CecA1-1	3.265	3.259	1.226
CecA2-1	3.228	2.809	0.9885
CecA2-2	3.231	2.982	1.105
Dpt	2.512	0.6175	0.1663
DptB-1	2.732	1.041	0.2522
DptB-2	2.831	1.228	0.2977
Dro	3.149	2.567	0.7075
Drs	1.371	0.7239	0.1768
Drsl1	2.978	1.755	1.017
IM1	3.175	4.496	1.709
IM10-2	3.073	3.802	1.301
IM2	2.943	1.908	0.5639
IM23-2*	3.237	65.4600*	67.4
IM3-1	3.168	3.893	1.459
IM4-1	3.18	4.24	1.301
IM4-3	1.961	0.5587	0.1791
Mtk	2.694	0.8265	0.1766
yellow-f-1*	3.243	50.2400*	24.21
yellow-f-2*	3.244	35.8400*	18
IM10-1*	3.229	186.6000*	~ 1.448e+006
fon-2*	3.26	195.3000*	~ 9.796e+006
CG6426	2.619	0.7679	0.2753
fon-1*	3.269	30.2900*	70.3
Pu-1*	3.366	16.2400*	23.03
					* = censored because of a large Hill slope error estimate (Std error >10)

## Sheet: Fig S6A
ProPO-A1 FPMK
Days post infection	Uninfected	Wild type	CG2247
0	79.0265	79.0265	72.7102
1	76.9874	17.0501	23.6219
2	81.9612	8.5084	7.30774
3	78.7098	14.6272	2.33755
4	76.0047	11.578	0.859136
6	54.1105	19.0408	1.81486
8	51.3147	30.249	4.65257
10	55.4876	35.8688	3.65994
12	63.515	44.1134	3.80701
14	55.5365	45.5791	3.26523
16	39.8941	26.8894	2.82764
18	47.91	33.3741	1.99561

## Sheet: Fig S6B
ProPO45 FPMK
Days post infection	Uninfected	Wild type	CG2247
0	25.4567	25.4567	19.6829
1	18.9428	6.87646	6.73412
2	19.8685	1.95054	3.22468
3	20.6403	3.66707	1.36907
4	14.5249	4.04195	1.13611
6	15.485	4.57211	0.793317
8	12.3997	6.68543	1.46415
10	18.0385	9.08359	1.98928
12	7.48057	10.7095	3.0508
14	14.0703	14.2952	1.7832
16	12.1474	5.83047	1.08348
18	16.1597	7.64739	0.749335

## Sheet: Fig S6C
	Experiment 1			Experiment 2
Fly Line	CG2247 Pbac	W1118		CG2247 Pbac	W1118
Percent melanized	0	36.3636		5.55556	43.4783
	4.7619	45.4545		12.5	68.1818
	0	38.4615		0	47.6191
	0	26.9231		5.26316	59.0909
	0	33.3333		0	50
	0	34.7826		11.1111	57.8947
	0	35		0	66.6667
				0	50
