# Supplementary material for: How Many Parameters Does It Take to Describe Disease Tolerance?
Source: PLoS Biol. 2016 Apr 18;14(4):e1002435. doi: 10.1371/journal.pbio.1002435 (PMC4835111; doi:10.1371/journal.pbio.1002435)
Supplement: S2 Data — (XLSX) [file pbio.1002435.s002.xlsx]

## Sheet: Fig5b, S4_Figb
	Listeria 1.0E1	Listeria 1.0E2	Listeria 1.0E3	Listeria 1.0E4	Listeria 1.0E5	PBS
1					1
1					1
1					1
2	1	1			1
3			1	1	1
3			1	1	1
3				1	1
3				1	1
3				1	1
3					1
3					1
4		1	1	1	1
4				1	1
4				1	1
4				1	1
4				1	1
4				1	1
4					1
4					1
4					1
4					1
5		1	1	1	1
5			1	1	1
5			1	1	1
5			1	1	1
5			1	1	1
5			1	1	1
5					1
5					1
5					1
5					1
5					1
6		1	1	1	1
6		1	1	1	1
6			1	1	1
6			1	1	1
6			1	1	1
6			1	1	1
6			1	1	1
6			1	1	1
6				1	1
6				1	1
6				1	1
6				1
6				1
6				1
6				1
7		1	1
7		1	1
7			1
7			1
7			1
7			1
7			1
8	1		1	1	1
8			1	1	1
8			1	1	1
8			1	1
8				1
8				1
9	1	1	1	1
9		1	1
9			1
10		1	1	1
10		1	1	1
10			1
12	1	1	1	1
12	1	1		1
12	1	1
12	1
12	1
13	1	1		1
15	1
18			1	1
18			1
18			1
19	1		1
20		1	1
20		1
20		1
21	1	1
21	1	1
23		1
25	1	1	1			1
25	1
25	1
25	1
26	1	1	1
27		1
28	1
28	1
30	1	1
30		1
30		1
31	1					1
31	1
31	1
31	1
35	1	1				1
35	1					1
35	1					1
35	1					1
35	1					1
35	1					1
35	1
35	1
35	1
35	1
35	1
35	1
38	1					1
38	1
39	1
39	1
40	1					1
40	1					1
40						1
40						1
41	1					1
41	1					1
41	1					1
41						1
42						1
42						1
45						1

## Sheet: S4_FigN
Day post infection	10 hly Listeria	100 hly Listeria	1000 hly Listeria	10000 hly Listeria	100000 hly Listeria	PBS injected flies
1
2					1
3
4					1
4
4
4
4
5
5
5
5
5
5
5
5
5
5
5
5
5
5
6	1				1
6	1				1
6	1				1
6					1
6
7				1	1
7					1
7
7
7
7
7
7
7
7
8				1	1
8					1
9		1			1
9					1
9
9
10		1			1
10
10
10
11					1
11					1
11					1
11					1
13		1	1	1	1
13				1
13				1
13				1
13
14					1
14					1
14					1
15			1		1
15
17			1
17			1
17
18			1		1
18					1
19	1
19
19
20				1
21					1
21
21
22		1	1
23			1			1
25		1	1	1	1
25		1	1	1	1
25		1	1		1
25			1		1
26				1	1
26
26
26
27				1	1	1
27
28	1	1		1	1
28
28
29			1
30				1
31	1	1	1		1	1
31		1
31
31
32				1
33			1	1
33			1
34	1	1	1	1	1	1
34	1	1	1	1	1	1
34	1	1	1	1
34	1	1	1	1
34	1	1	1
34	1	1
34		1
34		1
34		1
34		1
34		1
34		1
34		1
34		1
34		1
35	1	1	1	1		1
35	1	1	1	1		1
35	1	1	1			1
35	1		1			1
35	1
35	1
35	1
36	1					1
36	1
36	1
36	1
37			1			1
38	1	1	1	1	1	1
38	1	1	1	1		1
38	1		1			1
38	1		1			1
38	1		1			1
38	1					1
38	1					1
38						1
38						1
39	1	1	1	1		1
39	1	1	1	1		1
39	1	1	1	1		1
39	1		1			1
39	1		1
39	1		1
39	1
40	1	1		1		1
40		1		1
40		1
40		1
40		1
41			1	1		1
41				1		1
41				1		1
41						1
42	1		1	1
42			1
43		1		1
43				0		0
43				0

## Sheet: Fig6N, S4_FigK
Day post infection	10 ActA Listeria	100 ActA Listeria	1000 ActA Listeria	10000 ActA Listeria	100000 ActA Listeria	PBS injected flies
1
3
4					1	1
4					1
4					1
4
4
4
4
5				1	1
5					1
5
5
5
5
5
6				1	1
6				1	1
6				1	1
6				1	1
6
6
6
6
6
6
6
7			1	1	1
7				1	1
7					1
7					1
7					1
7
8			1	1	1
8			1	1	1
8				1	1
8				1	1
8				1	1
8				1	1
8				1
9		1	1	1	1
9			1		1
9					1
10	1		1	1
10				1
11				1
11				1
11				1
12				1	1
12				1	1
12
14					1
14					1
14					1
15					1
15
16		1
17		1		1
17				1
18				1
18
18
19				1
20	1			1		1
21		1	1
21
22		1	1
23		1				1
24
24
26			1	1
26			1	1
26			1
26			1
26			1
27			1			1
28		1	1
28		1	1
29	1	1	1			1
29			1			1
29			1
29			1
30			1			1
31						1
32	1	1	1			1
32	1	1	1			1
32	1		1			1
32						1
33		1				1
33		1
33		1
33		1
33		1
34		1				1
34		1				1
34		1				1
34		1				1
35	1	1	1	1		1
35	1	1	1
35	1	1	1
35	1	1	1
35	1		1
35	1
35	1
35	1
35	1
35	1
35	1
36	1	1				1
36	1	1				1
36	1	1				1
36	1					1
36	1					1
39	1	1
39	1
39	1
40	1	1				1
40	1					1
40						1
41	1

## Sheet: S4_FigE
Day post infection	10 Listeria PCMT fly	100 Listeria PCMT fly	1000 Listeria PCMT fly	1000 Listeria PCMT fly	10000 Listeria PCMT fly	pcmt fly PBS injection
2			1	1	1
2					1
3	1	1	1	1	1
3		1	1	1	1
3				1	1
3					1
4	1			1	1
4	1				1
4					1
4					1
4					1
4					1
4					1
4					1
4					1
4					1
4					1
4					1
4					1
4					1
4					1
4					1
4					1
4					1
4					1
4					1
4					1
5			1	1	1
5			1	1	1
5			1	1	1
5			1	1	1
5			1	1	1
5			1	1	1
5			1	1	1
5			1	1	1
5			1	1	1
5			1	1
5			1	1
5			1	1
5			1	1
5			1	1
5			1	1
5			1	1
5			1	1
5				1
5				1
5				1
5				1
5				1
5				1
5				1
5				1
5				1
6	1	1	1	1	1	1
6	1	1	1	1	1
6	1	1	1	1	1
6	1	1	1	1	1
6	1	1	1	1
6	1	1	1	1
6	1	1	1	1
6	1	1	1	1
6	1	1	1	1
6		1	1
6		1	1
6		1	1
6		1	1
6		1
6		1
6		1
6		1
6		1
7	1	1	1	1	1
7	1	1	1		1
7	1	1	1		1
7	1	1	1		1
7	1	1	1
7	1
7	1
7	1
8	1	1	1
8	1	1
8	1	1
9	1	1	1		1
9	1	1	1
9	1	1
9	1	1
9	1	1
9	1	1
9	1
9	1
9	1
9	1
9	1
9	1
9	1
10	1	1				1
10	1	1
10	1	1
10	1	1
13	1	1
13	1	1
13	1	1
13	1	1
13
14	1					1
14
16
16
17						1
17						1
17
17
17
17
18
18
18
20
20
20
20
21
21
23						1
24
24
27			1			1
27			1			1
27						1
27
27
27
28
30						1
30						1
30						1
30						1
33						1
33						1
33						1
33						1
34						1
34						1
34						1
34						1
35						1
35						1
36						1
36						1
36						1
36						1
37						1

## Sheet: S4_FigH
Day post infection	10 Listeria mutant fly	100 Listeria mutant fly	1000 Listeria mutant fly	1000 Listeria mutant fly	10000 Listeria mutant fly	mutant fly PBS injection
1					1
1					1
1					1
1					1
1					1
1					1
1					1
1					1
1					1
1					1
2	1	1	1	1	1
2	1	1	1	1	1
2	1	1	1	1	1
2		1	1
2		1	1
2		1	1
2		1
3	1	1	1		1
3		1	1		1
3		1	1		1
3		1			1
3					1
3					1
4	1	1		1	1
4		1		1	1
4				1	1
4				1	1
4				1	1
4				1	1
4				1	1
4					1
4
5				1	1
5				1	1
5				1	1
5				1
5				1
5				1
5				1
5				1
5				1
5				1
5				1
5				1
5				1
5				1
5				1
5				1
5				1
6	1	1	1	1
6	1	1	1	1
6	1	1	1	1
6	1	1	1	1
6	1	1	1	1
6	1	1	1	1
6		1	1	1
6		1	1	1
6		1	1	1
6		1	1	1
6		1	1	1
6		1	1
6		1	1
6			1
6			1
6			1
6			1
6			1
6			1
6			1
6			1
6			1
7	1	1	1	1	1
7	1	1	1	1	1
7	1	1	1	1	1
7	1	1	1	1	1
7	1	1	1	1	1
7	1	1	1	1	1
7	1	1	1	1	1
7	1	1			1
7	1				1
7	1				1
7	1				1
7	1				1
7	1				1
7	1				1
7					1
7					1
7					1
8	1	1	1	1
8	1
8	1
8	1
9	1	1	1
9	1	1	1
9	1	1	1
9	1
9	1
9	1
9	1
9	1
9	1
9	1
9	1
9	1
10	1	1	1
10	1	1
10	1	1
10		1
10		1
10		1
11		1	1
11
14	1
14
14
15
16
17						1
17
17
17
17
17
17
17
17
17
17
17
17
17
17
17
17
17
17
17
17
17
18						1
18
20
20
21						1
21
21
21
21
21
21
22						1
22
22
22
22
24
24
24
28
28
28
28
28
29						1
30
30
31						1
31						1
31						1
32						1
32						1
34
34
34
34
35						1
35						1
35						1
35						1
35						1
35						1
35						1
35						1
35						1
35						1
35						1
36						1
36						1
36						1
36						1
36						0
36						0
36						0
36						0
36						0

## Sheet: Fig6F, S4_FigQ
Day post infection	10 Listeria mutant fly	100 Listeria mutant fly	1000 Listeria mutant fly	1000 Listeria mutant fly	10000 Listeria mutant fly	mutant fly PBS injection
1				1	1
1					1
1					1
1					1
1					1
1					1
2		1	1	1	1
2		1		1	1
2		1
2		1
2		1
3	1	1	1	1	1
3	1	1	1	1	1
3	1	1	1	1	1
3	1	1		1
3	1
4	1	1	1	1	1
4	1	1	1	1	1
4	1			1	1
4	1			1	1
4	1			1	1
4	1			1	1
4
4
4
4
4
5	1	1	1	1	1
5	1	1	1	1	1
5		1	1	1	1
5		1	1	1	1
5		1	1	1	1
5		1	1	1	1
5		1	1	1	1
5		1	1	1	1
5		1	1	1	1
5		1	1	1	1
5		1	1	1	1
5			1	1	1
5			1	1	1
5			1	1	1
5			1	1	1
5			1	1	1
5			1	1	1
5			1	1	1
5			1	1	1
5			1	1
5			1	1
5			1	1
5			1	1
5			1	1
5			1	1
6	1	1	1	1	1
6	1	1	1	1	1
6	1	1	1	1	1
6	1	1	1		1
6	1	1	1		1
6	1	1	1		1
6	1	1			1
6	1	1			1
6		1
6		1
6		1
6		1
6		1
6
6
7	1	1	1		1	1
7	1	1	1
7	1	1
7	1	1
7	1	1
7	1
7	1
7	1
7	1
7	1
8	1	1
8	1	1
8	1
8	1
8	1
8
8
8
9	1
9	1
9	1
9
9
9
9
12	1
12
12
12
12
12
12
12
15			1
16						1
18
18
18
18
19						1
19						1
20
20
21
22						1
23
23
26	1					1
26						1
27
27
27
28
28
29						1
29
30
30
30
33						1
33						1
33						1
33						1
33						1
33						1
33						1
33						1
33						1
35						1
35						1
35						1
35						1
35						1
36						1
36						1
36						1
36						1
36						1
36
36
36
36
36
36
36
36
37						1
37						1
37						1
37						1
37						1
37
37
37
37
37
37
38						1
38						1
38						1
38						1
38						1
40						1
40						1
43						1
43

## Sheet: S4_FigT
Day post infection	10 Listeria mutant fly	100 Listeria mutant fly	1000 Listeria mutant fly	1000 Listeria mutant fly	10000 Listeria mutant fly	mutant fly PBS injection
2			1
3					1
3					1
3					1
3					1
3					1
3					1
3					1
4		1	1	1	1
4		1	1	1	1
4		1	1	1	1
4		1	1	1	1
4		1	1	1	1
4		1	1	1	1
4		1	1	1	1
4		1		1	1
4		1			1
4		1			1
4		1			1
4					1
4					1
4					1
4					1
4					1
4					1
4					1
5	1	1	1	1	1
5	1	1	1	1	1
5	1	1	1	1	1
5		1	1	1	1
5		1	1	1	1
5		1	1	1	1
5		1	1	1	1
5		1	1		1
5			1		1
5			1		1
5			1		1
5			1		1
5					1
5					1
5					1
6	1	1
6	1	1
6	1	1
6	1	1
6	1
6	1
7	1	1				1
7	1	1
7	1	1
7	1	1
7		1
7		1
8	1	1
8	1
8
9
9
9
12						1
12
12
12
12
13						1
13
15
15
15
17						1
17						1
17						1
17						1
17						1
19						1
19						1
19						1
19						1
19						1
20
20
21
22						1
23						1
24						1
25
25
26						1
26						1
28						1
30						1
30						1
30						1
31
31
32						1
32
33						1
33						1
33
33
33
34
34
34
34
34
36						1
36						1
36						1
37						1
37						1
37						1
37
37
39						1
39						1
39						1
39						1

## Sheet: S4_FigW
	10 Listeria old fly	100 Listeria old fly	1000 Listeria old fly	10000 Listeria old fly	100000 Listeria old fly	old fly PBS
1			1	1	1	1
1			1		1
1					1
1					1
1					1
2	1	1	1	1	1	1
2	1	1	1	1	1
2		1	1	1	1
2					1
2					1
2					1
3	1	1	1	1	1	1
3		1	1	1	1	1
3		1	1	1	1	1
3		1	1	1	1
3		1	1	1	1
3			1	1	1
3			1	1	1
3			1	1	1
3				1	1
3				1	1
3					1
3					1
3					1
3					1
3					1
3					1
3					1
3					1
3					1
3					1
3					1
4				1
4				1
5	1	1	1	1	1	1
5	1	1	1	1	1	1
5	1	1	1	1	1
5	1	1	1	1	1
5	1	1	1	1	1
5		1	1	1	1
5			1	1	1
5			1	1	1
5			1	1
5			1	1
5			1	1
5			1	1
5				1
5				1
5				1
5				1
5				1
5
5
5
5
5
6		1	1	1		1
6		1	1			1
6		1	1
6
6
6
6
6
6
6
6
6
6
6
6
6
6
6
6
6
6
6
7	1	1	1	1		1
7	1	1	1	1		1
7	1	1		1
7	1	1		1
7		1
7
7
7
7
7
7
8			1	1
8			1
8			1
8			1
8			1
8
8
9	1	1				1
9		1
9		1
9		1
9		1
9		1
10	1	1	1	1		1
10	1	1	1			1
10	1	1	1			1
10	1	1	1
10	1		1
10	1
10	1
11	1
11	1
11	1
13	1	1	1			1
13	1					1
13	1					1
13	1					1
13						1
13						1
13						1
13						1
13						1
13						1
13						1
13						1
14	1
14
14
14
15
16
16
16
17
20
20
20
20
21
23
23
24
27
27
27
27
27
28
28
28
29
30
30
31
31
31
31
32
34
34
34
34
34
34
34
34
34
34
34
34
34
35
35
35
35
35
35
35
35
35
35
35
35
35
35
35
35
35
35
35
35
35
35
35
35
35
35
35
35
35

## Sheet: Fig5A, S4_FigA
	Time 0					2 days post injection
Inoculum	10	100	1000	10000	100000	10	100	1000	10000	100000
Sample 1	9	117	912	7180	31000	104	486	2140	2660	9700
Sample 2	11	119	988	7200	31000	188	818	2340	4460	13100
Sample 3	11	145	1050	7580	40400	212	978	3940	5890	13100
Sample 4	11	147	1060	7660	41800	344	1180	5040	8380	14200
Sample 5	12	153	1060	7740	41800	364	1550	5380	10500	16400
Sample 6	14	190	1080	9140	42000	404	1630	6200	10700	20600
Sample 7						622	1680	7860	10800	24700
Sample 8						888	3380		15400	161000

## Sheet: S4_FigD
	wt flies day 0					wt flies day 2					PCMT flies day 0					PCMT flies day 2
Inoculumn	10	100	1000	10000	100000	10	100	1000	10000	100000	10	100	1000	10000	100000	10	100	1000	10000	100000
Sample 1	2	114	810	5160	28200	123	1250	2380	5620	11500	6	110	678	4400	54700	155	3460	5970	8060	7630
Sample 2	5	123	842	5520	28900	139	1390	3720	8850	93600	12	117	794	5960	56200	306	3520	7740	11800	19200
Sample 3	7	123	892	6460	32000	344	1650	3780	10200	129000	15	117	870	6520	58700	404	3660	11300	13500	37800
Sample 4	8	123	916	7400	45900	810	2160	3780	42400	222000	17	123	888	7600	59700	916	3840	11800	16200	48200
Sample 5	8	139	964	7660		830	2600	3960	51600		18	123	900	7720		1230	4740	23500	19200	100000
Sample 6						858	2900	4480	240000							2100	8080	50400	68000
Sample 7						968	5620									3240	8400	79800
Sample 8																17500

[truncated: 35 more sheets: S4_FigG, Fig6M, S4_FigJ, S4_FigM, S4_FigP, S4_FigS, S4_FigV, Fig5c, S4_FigC, S4_FigF, S3_FigC, Fig6O, S4_FigL, S3_FigF, S4_FigO, S3_FigG, Fig6G, S4_FigR, S3_FigH, S4_FigX, S3_FigJ, S4_FigU, S3_FigE, S4_FigI, S3_FigL, Fig6I, S5_FigA, S5_FigD, S5_FigG, S5_FigJ, S5_FigM, S5_FigP …]
