# Supplementary material for: How Many Parameters Does It Take to Describe Disease Tolerance?
Source: PLoS Biol. 2016 Apr 18;14(4):e1002435. doi: 10.1371/journal.pbio.1002435 (PMC4835111; doi:10.1371/journal.pbio.1002435)
Supplement: S1 Table — (XLSX) [file pbio.1002435.s009.xlsx]

## Sheet: S1
Column Name	Log10CFU	Hours post infection	Days post infection	Listeria	Microarray	Treatment	CG13309	CG15247	Vmat	CG33307	RpL38	CG34244		CCHa2	CG31548	CG17026	ZnT35C	CG3719	Efa6	CG40002	spin		ns2	CG1213	Pabp2	CG42321	CG34227	CG7091		ATPCL	CG15479		Notum	Syt7		dpr8	isoQC	CG5250	CG10651	CG14963	Cpr76Bc	CG17572	CG31413	Acp53Ea	CG5323	CG30148	Pax	2014-09-01	CG9319
T54.1	3.26717	54	2.25	1	1	1	-0.22668	0.268862	-0.439116	3.15165	-0.102317	0.327304	0.0193233	-1.25264	-0.686461	-0.614208	0.107774	-0.0649767	2.03901	0.130992	-0.675886	-0.523814	0.104561	-0.172446	0.161217	0.00599098	-0.350799	-0.104138	-0.63146	-0.505454	-0.0736985	4.32031	-0.335399	1.21382	-0.292346	0.244374	-0.23647	0.0129633	-0.249603	0.0245228	-0.813254	-0.56498	-0.12657	-0.0908203	0.203318	-0.324063	-0.178555	-0.161437	0.133605
T54.2	3.4257	54	2.25	1	2	1	-0.0816698	0.347005	-0.469814	2.73395	-0.325803	0.660406	-0.187941	-1.17901	-0.77678	-0.735723	0.19471	-0.10941	1.96235	-0.0598707	-0.626401	-0.722798	0.125088	-0.203604	0.18653	-0.0554848	-0.514068	-0.145803	-0.600492	-0.654143	0.112559	4.2176	-0.238809	1.28972	-0.520163	-0.0557556	-0.127966	0.125605	-0.600638	-0.0621834	-0.538277	-0.455368	-0.231527	-0.252084	0.249434	-0.368285	-0.440998	-0.167233	-0.0166244
T54.3	3.16584	54	2.25	1	3	1	-0.304378	0.436276	-0.49749	2.86517	-0.158373	0.2544	-0.239156	-1.13783	-1.02935	-0.858227	0.174303	-0.139691	1.82498	-0.00899315	-0.429583	-0.537628	-0.0965776	-0.485496	-0.09132	-0.172414	-0.298154	-0.0991154	-0.212667	-0.800427	-0.00975275	3.98528	-0.456254	0.966757	-0.034646	-0.0435624	-0.243423	0.228476	-0.596117	-0.216261	-0.705826	-0.659417	-0.264148	-0.278562	0.183766	-0.139312	-0.610482	-0.113377	-0.139373
T72.1	2.60043	72	3	1	1	1	0.496499	-0.0406628	-0.471571	0.757298	0.097867	0.524826	-0.0671101	-0.371466	-0.409297	-0.225462	-0.0954838	-0.0168247	0.849013	0.680792	0.090476	0.174862	-0.129642	0.0642176	-0.0436478	0.102123	-0.0794458	-0.0364819	-0.337927	0.562067	0.501967	1.9826	-0.39291	0.282669	-0.783726	-0.142796	-0.292731	-0.142828	-0.105093	-0.322014	-0.142135	-0.286951	0.0250168	-0.202047	0.0922327	0.079874	-0.0823031	-0.0275221	0.0340223
T72.2	2.75778	72	3	1	2	1	0.122853	-0.0150986	-0.849002	0.782508	-0.145086	0.0281506	0.0729074	-0.251123	-0.385117	-0.218335	0.102242	0.0921326	0.932439	0.506793	-0.20323	-0.0785165	-0.0144043	0.263335	-0.211933	0.0453129	-0.466725	-0.0168457	-0.338263	0.36721	0.365507	3.14963	-0.289191	0.977462	-0.842139	-0.144935	-0.498307	-0.306814	0.0508947	-0.494533	-0.0351505	-0.230305	-0.128995	-0.347654	0.368648	-0.10514	-0.270586	-0.0818758	0.108276
T72.3	2.88451	72	3	1	3	1	0.388498	0.139354	-0.708722	0.46431	-0.0517378	0.769454	0.000106	-0.288184	-0.46981	-0.278686	0.0205374	-0.115336	0.705211	0.349724	-0.144521	-0.115456	-0.211743	0.178853	-0.198646	-0.0417328	-0.190807	-0.0912971	-0.42787	0.564041	0.406393	2.59287	-0.267406	0.668334	-0.75872	-0.412284	-0.329958	-0.0715017	-0.223941	-0.840421	0.25887	-0.416257	-0.0257502	-0.135139	0.308566	0.311392	0.00100422	-0.025486	0.0899563
T96.1	2.76938	96	4	1	1	1	0.621548	0.189374	-0.408429	0.934429	0.138657	0.351192	0.324813	0.0402336	-0.222418	-0.322349	-0.0906258	-0.00619412	0.77354	0.420876	-0.0209742	-0.435945	0.0412626	0.269445	-0.407909	0.186754	-0.187637	0.0292311	-0.187973	0.440617	0.219435	2.36706	-0.076129	1.65392	-0.38628	-0.147448	-0.13667	-0.303237	-0.150007	0.227757	-0.0260611	-0.245088	0.27828	0.288363	0.361441	0.448714	-0.0710573	0.0241489	0.368026
T96.2	3.17609	96	4	1	2	1	0.046669	-0.00884342	-0.625311	0.589078	0.0152082	0.0526733	0.184486	-0.0945482	-0.319872	-0.292353	0.103048	0.0837955	0.769917	0.908183	-0.170076	-0.250304	0.0512447	0.117266	-0.12941	0.0419598	-0.58089	-0.0630798	-0.285343	0.28264	0.617717	2.72298	-0.0350809	1.01391	-0.806937	-0.109231	-0.350616	-0.361183	-0.11615	-0.461592	0.284568	-0.324879	-0.181736	-0.608061	0.355158	-0.163609	-0.549929	-0.0741358	0.00595856
T96.3	2.40483	96	4	1	3	1	0.568793	-0.184987	-0.383719	0.238834	0.253382	0.740506	0.0416517	0.322041	-0.123526	0.0759611	-0.0140524	-0.0342455	-0.744996	1.14606	0.128257	0.0505767	-0.229858	0.385744	0.100435	0.0670681	0.0715809	-0.0020113	0.105218	0.742765	0.966181	1.12279	-0.279521	-0.274653	-0.577205	-0.492136	-0.175238	-0.356996	-0.392026	-0.89585	0.184217	-0.186358	0.0296392	-0.316236	0.132196	0.510734	0.0506201	0.158422	0.043334
T120.1	2.23426	120	5	1	1	1	0.638855	0.27817	-0.501496	0.43646	0.218932	0.367756	0.170821	0.0829353	-0.0519056	-0.168579	-0.124935	0.192302	-0.249024	0.702327	0.192766	-0.0623841	0.0532799	0.225472	-0.17315	0.117888	-0.114089	0.0709019	-0.0934973	0.627082	0.607087	1.60347	-0.223211	1.34736	-0.764359	-0.0361033	-0.307633	-0.471968	-0.253477	-0.0514565	0.0798969	-0.487677	0.226686	0.0708675	0.286681	0.320917	0.00245285	0.0307274	0.305977
T120.2	2.98182	120	5	1	2	1	0.484255	0.210505	-0.517204	0.685919	0.116786	0.0617781	0.129879	0.0640936	-0.0162964	-0.328049	-0.0248146	0.163392	0.114727	0.504666	-0.0190935	-0.167766	-0.047369	0.217104	-0.082118	0.120817	-0.0612574	0.155178	-0.141773	0.544766	0.479672	2.21221	-0.0464768	1.34502	-0.652092	-0.319609	-0.24206	-0.378526	-0.295643	-0.181541	0.304028	-0.282152	0.0660143	-0.139973	0.307423	0.412472	-0.219808	0.0271482	0.255193
T120.3	1.97267	120	5	1	3	1	0.54996	0.00725651	-0.689193	0.499228	0.121556	0.271165	-0.108219	-0.312802	-0.420626	-0.341153	0.0479584	-0.110544	0.684028	0.525731	0.0388126	-0.0286345	0.000175	-0.0384464	-0.0548639	0.0518494	0.103209	-0.198087	-0.466662	0.295156	0.803299	1.73989	-0.270352	0.906541	-0.197261	-0.395149	-0.397685	-0.138308	-0.457222	-0.451859	0.100358	-0.675641	-0.0883112	-0.208052	0.448025	0.0403576	-0.110193	-0.103842	0.130823
T144.1	1.82866	144	6	1	1	1	0.492101	0.228512	-0.485364	0.864834	0.0773888	0.0159397	0.117506	-0.177208	-0.0775356	-0.401486	0.0365963	0.0506001	0.937421	0.57453	0.0924902	-0.224167	0.0418873	0.141139	-0.0860634	0.115401	-0.232533	0.0022068	-0.468992	0.395746	0.13865	2.2705	-0.130669	1.33748	-0.86866	-0.108265	-0.311859	-0.386892	-0.617462	0.400171	-0.0929165	-0.210947	-0.0778761	-0.374489	0.335557	0.27681	-0.171448	-0.0295982	0.310541
T144.2	2.04139	144	6	1	2	1	0.477158	0.267175	-0.540567	0.53661	-0.00697327	0.139726	0.0761833	-0.139549	-0.154901	-0.259292	0.0106316	0.0193081	0.186757	0.478694	-0.114245	-0.121049	-0.116633	0.135941	-0.230572	-0.0464296	-0.106071	0.06915	-0.00156021	0.169955	0.633117	2.0249	-0.178274	1.4124	-0.6549	-0.0561471	-0.315443	-0.237228	-0.199306	-0.522139	0.11634	-0.642359	0.042778	-0.0700874	0.259318	0.22747	-0.0581427	0.0194359	0.191798
T144.3	1.53782	144	6	1	3	1	0.430979	0.151402	-0.901077	0.721695	-0.0686646	0.0758762	0.102621	-0.513432	-0.395402	-0.329147	0.198002	0.0256329	0.805596	0.527009	-0.0370188	0.0524354	0.202719	0.0198994	-0.154275	0.0768461	-0.0862722	-0.128143	-0.514241	0.193322	0.989309	2.94441	-0.168085	1.45988	-0.701373	-0.225495	-0.570772	-0.246412	-0.363844	-0.437711	0.200256	-0.49103	-0.202385	-0.54423	0.516517	-0.0995579	-0.48616	-0.097209	0.210639
T168.1	1.20412	168	7	1	1	1	0.415826	0.384784	-0.629205	0.36569	0.148899	-0.12019	0.00192642	-0.13622	-0.0719633	-0.329879	-0.108249	-0.09694	-0.402027	0.682405	0.0849438	-0.116905	0.127459	0.10398	-0.115483	0.0370035	-0.182219	0.0528831	-0.376231	0.410182	0.204993	1.97894	-0.144649	1.2476	-0.584306	-0.0647163	-0.205019	-0.180432	-0.460814	0.351532	0.114144	-0.183773	-0.0616226	-0.257989	0.309679	0.149854	-0.236415	-0.0148516	0.303273
T168.2	1.11394	168	7	1	2	1	0.251348	0.300751	-0.577223	0.420056	-0.0168934	-0.155247	0.0717926	-0.207943	-0.100216	-0.431833	0.0927372	0.00823593	-0.17817	0.545783	-0.275115	-0.208934	-0.0957317	0.0280762	-0.185909	0.0685091	-0.204972	0.119841	-0.284545	0.30653	0.237165	1.86607	-0.178602	0.932904	-0.50575	-0.285724	-0.263096	-0.0136824	-0.464015	0.00754929	0.196009	-0.229517	-0.151395	-0.381891	0.331196	0.281489	-0.181012	-0.0454264	0.183964
T168.3	1.30103	168	7	1	3	1	0.397001	0.200216	-0.690692	0.473695	0.21132	0.0125561	-0.0364618	-0.419387	-0.410002	-0.39114	0.157497	0.0397158	1.00432	0.502864	-0.109907	0.151535	0.283816	-0.0159655	-0.269672	0.0149298	-0.412229	-0.191841	-0.672422	-0.0206928	0.932329	1.78299	-0.154601	1.40632	-0.645852	-0.339078	-0.451495	-0.158396	-0.443747	-0.169928	0.340293	-0.118617	-0.325644	-0.814546	0.345866	0.125681	-0.362126	-0.187022	0.144793
T216.1	0.69897	216	9	1	1	1	0.296887	0.388375	-0.204564	0.149126	0.362046	-0.496663	0.00408745	-0.265939	-0.236054	-0.537671	-0.0868082	-0.0113068	-0.581337	0.982149	0.180324	-0.144128	-0.0117579	-0.00908661	-0.073657	0.112856	-0.387997	0.067441	-0.930697	0.0217094	0.633357	0.462774	-0.175164	0.448971	-0.466221	-0.221165	0.0569315	-0.175819	-0.866952	0.655973	-0.243176	-0.528728	-0.118264	-0.858472	0.27092	-0.202351	-0.371114	-0.064949	0.130087
T216.2	0.69897	216	9	1	2	1	0.631956	0.478894	-0.639461	0.403318	0.147193	-0.214672	0.00720978	-0.14722	-0.118189	-0.498921	-0.0458078	-0.0297852	-0.317166	0.581504	0.187901	-0.139601	0.158376	-0.0194664	-0.167986	0.0227871	-0.41641	-0.0204144	-0.45195	0.0964994	0.501087	1.50698	-0.14295	1.56261	-0.409451	-0.325232	-0.0101719	-0.018177	-0.662678	-0.127339	-0.274914	-0.90604	-0.0011549	-0.281987	0.405119	-0.0644436	-0.314919	-0.122682	0.272028
T216.3	0.30103	216	9	1	3	1	0.446106	0.358658	-0.587307	0.526645	0.331619	-0.375398	-0.0922928	-0.558301	-0.463564	-0.546202	-0.140758	-0.234038	1.03652	0.705668	0.121162	0.405754	0.194136	-0.261198	-0.11913	0.113424	-0.211617	-0.175922	-1.18613	-0.0734491	0.821398	1.06413	-0.125023	1.14094	-0.574773	-0.397351	-0.205895	-0.0274887	-1.08558	0.411737	0.242493	-0.670651	-0.276987	-0.736876	0.323981	0.171022	-0.550614	-0.107188	0.205115
T384.1	0	384	16	1	1	1	0.643343	0.561746	-0.460009	0.704186	0.580357	-0.158867	-0.0133619	-0.27331	-0.293732	-0.675308	-0.288814	0.030406	0.159639	0.855267	0.365624	0.141062	0.483842	-0.0458708	-0.175149	0.179832	-0.277575	-0.248023	-1.10492	0.0141897	0.698213	1.60925	-0.211033	1.49689	-0.947959	-0.0934825	0.218582	-0.650811	-1.00025	0.183139	-0.45784	-0.931342	-0.295048	-0.907187	0.33248	-0.0193367	-0.357894	-0.0175552	0.316887
T384.2	0	384	16	1	2	1	0.080534	0.496754	-0.564874	0.839149	0.561645	-0.50163	-0.072732	-0.32253	-0.34264	-0.830369	-0.097825	-0.0453148	1.2028	0.570509	0.329853	0.622974	0.439372	-0.346951	-0.0992804	0.166564	-0.501207	-0.386312	-1.35152	-0.114147	0.508986	1.86796	-0.217784	1.27696	-0.845546	-0.404943	0.076232	-0.0995436	-1.50803	0.706504	-0.441329	-0.764563	-0.451909	-1.30656	0.361889	-0.0581636	-0.690534	-0.0202408	0.301702
T384.3	0	384	16	1	3	1	0.184872	0.595806	-0.693669	0.24891	0.287068	0.417042	-0.161135	-0.419889	-0.373633	-0.903686	-0.122641	-0.0298443	-0.0954652	0.245594	-0.00778866	-0.0695791	0.267657	-0.468553	-0.208303	0.0788593	-0.570846	-0.451072	-1.38123	-0.197348	0.31701	1.16883	-0.0387969	1.77038	-0.51965	-0.33792	-0.138223	0.0543547	-1.6175	0.532587	-0.579371	-0.648882	-0.660031	-1.20989	0.452803	-0.120716	-0.724769	0.0353842	0.196327
N6.1	2.26245	6	0.25	1	1	0	-0.26093	0.124279	-0.224959	1.45049	0.219473	0.0778179	-0.269307	-0.786948	-0.310788	-0.353255	0.410737	-0.0314646	0.45525	-0.0875001	-0.273188	-0.153105	0.161617	-0.132423	0.340865	0.0988808	-0.564203	-0.0887651	-0.459908	-0.608246	0.201598	2.78122	-0.52026	0.0571475	-0.109758	-0.071362	-0.0881777	-0.182679	-0.198523	0.539639	-0.475225	-0.169322	0.00990295	-0.0871115	0.0726604	-0.317393	-0.412967	-0.0316191	-0.159563
N6.2	2.60959	6	0.25	1	2	0	-0.27627	0.24581	-0.423259	2.15332	-0.109026	0.622499	-0.207373	-0.703941	-0.260188	-0.550176	0.727454	-0.0119076	1.05074	-0.225048	-0.603057	-0.477001	0.150002	-0.189535	0.261093	0.0135336	-0.134385	-0.158369	-0.159344	-0.817645	0.194341	3.99571	-0.232274	0.849329	-0.372646	-0.0124135	-0.145329	-0.0440025	-0.0809097	0.384419	-0.304257	-0.198477	-0.0109968	0.261896	0.194785	-0.304371	-0.371554	-0.0355263	-0.0140076
N6.3	2.5977	6	0.25	1	3	0	-0.33917	0.155924	-0.227911	2.11946	0.0411015	1.09787	-0.42599	-0.813566	-0.430638	-0.307977	0.362622	-0.0343409	0.32414	-0.233335	-0.332993	-0.152282	0.0312147	-0.301577	0.369639	-0.0577707	-0.383064	-0.125924	-0.236871	-0.551612	0.167001	2.77891	-0.445415	-0.0835624	-0.170492	-0.0404882	-0.224897	-0.12379	-0.242797	0.00486088	-0.329106	-0.237189	-0.126896	-0.175595	-0.0593309	-0.403415	-0.395908	-0.132601	-0.282544
N24.1	3.29003	24	1	1	1	0	-0.223503	0.348352	-0.418837	1.49439	-0.103967	0.526161	0.032732	-0.611631	-0.588751	-0.304604	0.0252304	-0.21891	1.97053	0.0276594	-0.519829	-0.257674	0.118809	-0.0592661	-0.0201368	0.0429649	-0.510532	0.0104446	-0.906401	-0.137182	0.417272	4.00681	-0.25334	1.06894	-0.641701	0.163051	-0.137628	-0.264792	-0.146338	0.0927553	-0.0303764	-0.0622234	0.0687828	0.00992203	0.211587	0.050416	-0.188372	-0.100198	0.0922604
N24.1	3.37475	24	1	1	2	0	-0.444885	0.220369	-0.6928	1.09775	-0.18727	0.301552	-0.0119591	-0.597959	-0.575401	-0.304146	0.356732	-0.223068	1.15875	0.236619	-0.509159	-0.0750251	0.155117	0.0108252	-0.100613	0.00872803	-0.791266	-0.151344	-0.83927	-0.280804	0.450011	3.88529	-0.234252	0.573926	-0.389082	0.111302	-0.483201	-0.172983	-0.00190926	-0.166224	-0.0568123	0.0798292	-0.120976	-0.457878	0.265065	-0.323341	-0.359882	-0.0834551	-0.0585117
N24.3	3.49415	24	1	1	3	0	-0.29579	0.194209	-0.412294	1.38684	-0.094758	0.933521	-0.259031	-1.09189	-0.814603	-0.375782	0.1537	-0.332647	1.14164	-0.117038	-0.625565	-0.0960703	-0.156248	-0.397853	0.102806	-0.157757	-0.541539	-0.234252	-1.15709	-0.570743	0.374535	2.96074	-0.315036	0.468114	-0.169329	-0.155917	-0.429262	0.179546	-0.453485	-0.140234	-0.223557	-0.393017	-0.292026	-0.503532	0.0963488	-0.164285	-0.3988	-0.159056	-0.199925
N48.1	3.17319	48	2	1	1	0	0.718062	0.137953	-0.600697	2.02171	-0.407803	0.589367	0.335093	-0.47782	-0.302626	-0.417576	-0.123732	-0.0332298	1.80062	-0.119961	0.278502	-1.09015	0.18545	0.145593	-0.475606	-0.118068	0.0132446	-0.42837	-0.196209	-0.162761	0.389893	4.2143	-0.0773768	1.45924	-0.438292	-0.278221	0.325168	0.143387	-0.122753	-0.221281	-0.196435	-0.327646	-0.075428	0.413878	0.332007	0.144854	-0.42767	-0.318937	0.493972
N48.2	3.71433	48	2	1	2	0	0.0681324	0.114392	-0.451799	1.34857	-0.0513115	0.505456	0.0879841	-0.598233	-0.497746	-0.29325	0.4861	0.0987902	1.61817	0.150804	-0.278744	-0.148436	-0.223551	-0.0522909	0.0349655	-0.044385	-0.37045	-0.017849	-0.623014	0.0881252	0.305775	3.5201	-0.409222	0.739661	-0.837029	-0.13561	-0.257029	0.0193157	-0.0665779	-0.414831	-0.264846	-0.320181	-0.0452404	-0.168045	0.226975	-0.1043	-0.111803	-0.126612	0.0742435
N48.3	3.68574	48	2	1	3	0	0.133953	0.150478	-0.753567	1.05785	-0.233949	0.446545	0.0985527	-0.562859	-0.659921	-0.261625	0.465455	-0.0322809	1.39392	0.303523	-0.430449	-0.309978	0.138314	-0.0140877	0.0641918	0.0330019	-0.235827	-0.22431	-0.442119	-0.134822	0.490371	3.75525	-0.452665	0.851824	-0.56737	-0.0603795	-0.504941	0.0323257	-0.171142	-0.761234	0.0172205	-0.219999	-0.197701	-0.510466	0.438939	-0.279221	-0.454505	-0.107165	0.0681143
N54.1	3.45332	54	2.25	1	1	0	-0.0661573	0.116896	-0.41464	1.40337	-0.00946808	0.323793	0.154216	-0.65905	-0.607853	-0.420239	0.0132532	0.0117197	1.14664	0.320062	-0.353444	-0.289496	-0.0667667	-0.191279	-0.0708103	-0.0762053	-0.328126	0.0397358	-0.542269	-0.075223	0.209576	3.54846	-0.230666	0.915658	-0.515971	0.132885	-0.39246	-0.187488	-0.103584	-0.0358276	-0.308065	-0.455287	-0.0481987	-0.0636425	0.070014	0.0202608	-0.174137	-0.0753031	0.00119305
N54.2	3.20548	54	2.25	1	2	0	0.0681419	0.231159	-0.559919	1.91237	-0.241838	0.459543	0.0593147	-0.538441	-0.627389	-0.376942	0.41338	0.0968523	1.48246	0.0462885	-0.340146	-0.352686	-0.0984077	-0.0203238	0.0709763	-0.100956	-0.0760088	-0.0125303	-0.277077	-0.103044	0.17605	4.10036	-0.299423	0.909395	-0.701694	-0.0554647	-0.35136	0.0559158	-0.335547	-0.317592	-0.304003	-0.340921	-0.150782	-0.144278	0.270076	0.305792	-0.291885	0.0346289	0.0577755
N54.3	3.58715	54	2.25	1	3	0	-0.000312	0.205812	-0.558759	1.1756	-0.0426502	0.55839	-0.160532	-0.575389	-0.728474	-0.263329	0.350273	-0.00572395	0.984741	0.162496	-0.236004	-0.0331702	-0.180876	-0.220426	0.0228481	-0.173887	-0.136512	0.0394344	-0.0956192	0.112	0.206719	3.46697	-0.279703	0.411899	-0.480677	-0.218809	-0.460381	0.0675221	-0.334299	-0.429339	-0.158492	-0.211596	-0.15642	-0.302904	0.110574	0.201654	-0.256636	0.0228682	-0.102612
N72.1	3.45025	72	3	1	1	0	0.313426	0.0113068	-0.396835	1.60262	0.292658	-0.00594711	-0.159116	-0.677323	-0.590078	-0.29959	-0.0536861	-0.107571	1.28461	0.723963	-0.144486	0.201483	-0.137885	-0.119742	0.0304089	-0.0275164	-0.17886	0.00324345	-0.442284	0.153687	0.359485	2.90956	-0.389151	0.321174	-0.993175	-0.0783091	-0.151134	-0.262717	-0.30614	-0.00231838	-0.290704	-0.330472	-0.184072	-0.59064	-0.0798636	0.183077	-0.192724	-0.0705175	-0.0965023
N72.2	3.66039	72	3	1	2	0	0.151741	0.072094	-0.80267	1.62584	-0.18492	0.117535	-0.0125732	-0.658752	-0.538839	-0.285796	0.151339	0.0931807	1.65355	0.323647	-0.56119	0.030211	0.144928	0.186221	-0.0408678	0.0508137	-0.697415	-0.0511837	-0.539932	-0.203024	0.303161	3.92577	-0.270881	0.960093	-0.519358	0.0908952	-0.410516	-0.147492	-0.226355	-0.221944	-0.224899	-0.226118	-0.168303	-0.49593	0.315148	-0.246619	-0.464508	-0.0637903	0.0901098
N72.3	3.82445	72	3	1	3	0	0.321124	0.126749	-0.523168	1.717	-0.0363693	0.509582	-0.0651951	-0.534684	-0.699481	-0.324214	0.0325966	-0.175523	1.64987	0.0373483	-0.105478	-0.387457	-0.0187006	0.0960741	0.021637	0.0628529	0.0241013	-0.131196	-0.648225	0.0949459	0.163903	3.37326	-0.358223	0.421459	-0.234069	-0.104025	-0.242053	0.0811844	-0.278795	-0.574816	0.244153	-0.402165	-0.0755167	-0.277103	0.240754	-0.1463	-0.298123	-0.11198	0.00646687
N96.1	3.94349	96	4	1	1	0	0.356169	0.103295	-0.469866	1.80661	-0.110805	0.095314	0.00758648	-0.525176	-0.533306	-0.638407	-0.201568	-0.171437	2.0122	0.430552	-0.0341206	-0.524348	0.0809507	-0.0117931	-0.237613	0.0811405	-0.0907364	-0.131011	-0.436481	-0.092761	0.354575	3.75487	-0.140371	1.16562	-0.241356	-0.262445	0.066823	-0.229312	-0.365768	-0.0403299	-0.151543	-0.280149	-0.159145	-0.0148649	0.0991163	0.107417	-0.458499	-0.0886984	0.0888243
N96.2	3.89625	96	4	1	2	0	0.0557451	0.17546	-0.783952	1.6568	-0.197158	0.140655	0.0770616	-0.137959	-0.438832	-0.351151	0.510624	-0.0131474	1.05712	0.424395	-0.421645	-0.203943	0.170313	0.173275	0.0778227	0.0411758	-0.446701	-0.0243425	0.116618	0.214545	0.42353	3.92712	-0.244464	0.923527	-0.577443	-0.0647874	-0.176012	-0.320043	-0.186744	-0.324552	-0.0477762	-0.335589	-0.129436	-0.533532	0.369041	-0.0848579	-0.589897	-0.063282	0.124562
N96.3	3.52179	96	4	1	3	0	0.462695	0.0972862	-0.489641	1.98024	0.0381632	0.593937	-0.145626	-0.38996	-0.619312	-0.385693	0.211607	-0.183439	1.19734	0.357153	-0.151302	-0.0532231	-0.0155983	0.059269	0.0309525	0.0367708	0.0558252	-0.0372086	-0.179921	0.0829897	0.529063	3.23605	-0.27296	0.963724	-0.361075	-0.0897355	-0.0452948	-0.232445	-0.321701	-0.288576	-0.114712	-0.434475	-0.160761	-0.220603	0.122558	-0.0329723	-0.306462	-0.0541973	-0.0549755
N120.1	3.38202	120	5	1	1	0	0.358152	0.195369	-0.783799	1.43054	-0.0389452	0.0748491	0.0296831	-0.216332	-0.741256	-0.338429	0.221807	0.070447	1.21651	0.658514	0.0129194	0.141899	0.0587988	-0.00841141	-0.190384	0.104799	-0.435722	-0.100224	-0.339274	0.234267	0.684173	3.89256	-0.342383	0.928041	-0.855976	-0.0657525	-0.53517	-0.479058	-0.223143	-0.184161	-0.133929	-0.552569	-0.116568	-0.782197	0.44065	-0.0818968	-0.543485	-0.0938931	0.151128
N120.2	3.4609	120	5	1	2	0	0.255332	0.210168	-0.64123	1.67773	-0.025342	0.0401173	0.0500736	-0.241912	-0.551895	-0.397072	0.592008	0.00322437	1.64804	0.557288	-0.344605	0.127456	0.203484	0.246042	0.0193815	0.0762138	-0.29442	-0.00476932	-0.142991	0.20085	0.529268	3.70407	-0.228213	0.975595	-0.565436	0.189438	-0.317446	-0.595956	-0.170554	-0.256421	-0.0917864	-0.216224	-0.181482	-0.52493	0.287724	-0.0169497	-0.447778	-0.00133705	0.0473022
N120.3	3.60746	120	5	1	3	0	0.280118	0.254312	-0.636365	2.30163	-0.145043	0.168375	-0.125381	-0.572723	-0.664309	-0.524829	0.717716	-0.0600004	2.01478	0.104596	-0.224046	-0.29886	0.0279169	0.00927162	0.0479231	-0.0368671	0.135753	0.011034	-0.336443	0.154479	0.41684	3.86508	-0.293665	0.980806	-0.609529	0.212348	-0.307674	-0.127126	-0.529221	-0.387867	-0.160389	-0.661816	-0.139154	-0.145554	0.214534	0.0458069	-0.334343	0.0343523	0.0507336
N144.1	3.45255	144	6	1	1	0	0.18875	0.325453	-0.337319	1.82807	0.320631	0.0401716	-0.166468	-0.0252209	-0.733421	-0.564725	0.174678	-0.109366	0.656646	1.35394	0.0823879	-0.0836682	0.079175	0.0363941	-0.022151	0.0507956	-0.22163	0.0228739	-0.391458	-0.056035	0.786287	2.66116	-0.485364	0.422763	-1.01395	0.310992	-0.141948	-0.29091	-0.588676	0.409536	-0.292682	-0.495358	-0.317244	-0.875787	0.0472336	0.46245	-0.302777	0.00693893	-0.0430641
N144.2	4.34635	144	6	1	2	0	0.538017	0.37923	-0.835103	1.9541	-0.0614052	-0.339711	0.0148554	-0.427839	-0.638767	-0.550778	0.306753	0.100675	2.03672	0.460141	-0.0936356	0.0719819	0.306458	0.10352	-0.167029	0.0251818	-0.163759	-0.0940113	-0.500259	-0.201153	0.748963	4.23675	-0.378708	1.27365	-0.83711	0.326428	-0.437463	-0.416742	-0.572454	-0.00577164	-0.541338	-0.828008	-0.381243	-0.815695	0.359858	-0.00811481	-0.538739	-0.0315456	0.0630178
N144.3	3.52244	144	6	1	3	0	0.277682	0.148961	-0.5178	2.22596	0.270023	0.158063	-0.403206	-0.702923	-0.99385	-0.591286	0.377141	-0.216374	2.19043	0.299019	-0.0188341	0.351985	-0.0236912	-0.134504	0.0128622	-0.0989704	0.0775547	-0.187619	-0.684262	0.0113459	0.83302	2.83275	-0.362656	0.713285	-0.748354	0.168175	-0.204227	0.0295239	-0.792785	0.0528345	-0.74395	-1.07271	-0.207009	-0.608217	0.115184	0.197862	-0.641574	-0.00881672	-0.167196
U0.1	0	0	0	0	1	0	0	0.127474	0	0.100376	0.011281	-0.38771	0.0189657	0.0622263	-0.00460529	0.0109072	-0.0485888	0	0.927463	0	0.0227289	0.254712	0.143894	-0.078289	-0.272827	0.130816	0	0.0303392	0	0	0.0373101	0.494053	0.0981894	0.436759	0.028532	0	0.149878	-0.14269	0.0216856	0.219937	-0.00293541	0	0.254348	0.200799	-0.0404091	0	-0.137847	0.000341	0.0637598
U0.2	0	0	0	0	2	0	-0.0525999	0	0.0142927	0	0	0	0	0	0	-0.135574	0.112158	0.0612507	-0.577136	0.0627699	-0.0770016	-0.109577	0	0.00336742	0	0	-0.0803633	0	-0.148213	-0.137471	0	-0.377533	0	-0.162433	0	0.140113	0	0	-0.181551	0	0	-0.0501556	0	-0.151211	0	0.0176582	0	0	-0.0517616
U0.3	0	0	0	0	3	0	0.139973	-0.0160923	-0.210037	-0.249381	-0.206708	0.149071	-0.0488472	-0.175066	0.0463352	0	0	-0.0851822	0	-0.26735	0	0	-0.116942	0	0.00469971	-0.0196838	0.198306	-0.0400696	0.0940571	0.1112	-0.0919423	0	-0.138173	0	-0.115852	-0.0765533	-0.1071	0.0785084	0	-0.290895	0.172292	0.148506	-0.0489283	0	0.0867395	-0.32243	0.0970955	-0.0384359	0
U54.1	0	54	2.25	0	1	1	0.144975	0.256048	-0.251408	0.404967	0.0503645	0.259551	0.108672	-0.339767	-0.230858	-0.223886	-0.0025835	-0.273708	-0.184618	0.561637	-0.161998	-0.302027	0.0596962	-0.11727	-0.0891972	0.109672	-0.592917	-0.141916	-0.290333	0.0750332	0.0399585	-0.236429	-0.0676575	0.389215	-0.130394	-0.282989	-0.0859966	0.223404	-0.319246	-0.0320797	0.0919332	-0.160078	-0.0612278	-0.207454	0.29544	-0.128867	-0.319764	-0.101592	0.157013
U54.2	0	54	2.25	0	2	1	-0.156178	0.441998	-0.411005	0.21388	-0.0511494	0.0851059	-0.0556717	-0.678137	-0.183015	-0.484823	-0.0170298	-0.100332	-0.0793462	0.259248	-0.466119	-0.209848	0.0279846	0.00487709	-0.236354	-0.0803804	-0.755074	-0.0172214	-0.2164	-0.287307	-0.145261	0.68915	0.019321	1.00637	-0.505655	-0.00473738	-0.241426	-0.0475731	-0.516428	-0.264675	-0.235199	-0.285069	-0.404288	-0.514962	0.264268	-0.084054	-0.274854	-0.0753222	0.036932
U54.3	0	54	2.25	0	3	1	-0.0242825	0.231621	-0.401068	0.155593	0.165472	0.31345	-0.230279	-0.389663	-0.306943	-0.163376	0.196807	-0.269842	-0.280596	0.475564	0.211155	0.0252132	0.0407562	-0.319952	0.0372715	-0.0694313	-0.326386	-0.121868	-0.307216	0.264024	0.118431	-0.508434	-0.00476694	0.272782	-0.473142	-0.401135	-0.20645	0.0866089	-0.520834	-0.279503	0.236308	-0.200615	-0.313468	-0.505808	0.122073	-0.27811	-0.26086	-0.173532	-0.0421906
U72.1	0	72	3	0	1	1	0.349743	0.354596	-0.372896	0.500344	0.0964842	0.188682	0.130464	-0.074873	-0.176703	-0.389093	-0.0843754	-0.0592451	-0.279675	0.530213	-0.0949268	-0.316983	0.0613461	-0.160878	-0.391364	0.115265	-0.0819674	-0.00780582	-0.093956	0.120603	0.156391	0.73802	0.0696435	1.15552	-0.493416	-0.124422	-0.0768747	-0.162855	-0.280121	0.22117	0.288055	-0.0868607	0.113546	0.059679	0.281268	0.0392094	-0.262064	-0.0874643	0.213066
U72.2	0	72	3	0	2	1	0.206203	0.277569	-0.233318	0.329945	0.311203	0.117044	-0.0332565	-0.346514	-0.310289	-0.257771	0.0264587	-0.26482	-0.50398	0.537284	-0.0703325	-0.295434	0.0228949	-0.0437574	-0.0897026	0.112314	-0.492816	-0.10291	-0.349155	-0.0435581	0.213177	-0.500005	-0.16895	0.251698	-0.185681	-0.213315	-0.0012188	0.199039	-0.375399	-0.261005	0.045187	-0.385655	-0.0263557	-0.235241	0.187384	-0.156313	-0.362367	-0.158733	0.0592833
U72.3	0	72	3	0	3	1	0.30598	0.220618	-0.497612	0.127046	-0.0751905	0.444983	0.143524	-0.143771	-0.151786	-0.273762	-0.0284557	-0.244221	-0.228582	0.2519	-0.171903	-0.586641	-0.0969429	0.107439	-0.139292	0.0584517	-0.210784	-0.0198879	-0.118575	0.431909	0.160235	1.35994	0.0959253	1.18325	-0.429321	-0.192154	-0.231989	0.0627775	-0.17872	-0.375267	0.467516	-0.221023	-0.0666523	-0.036253	0.324842	-0.0739546	-0.245187	-0.202865	0.277362
U216.1	0	216	9	0	1	1	0.35673	0.496888	-0.519315	0.426639	0.0204954	-0.443927	0.0337896	-0.598333	-0.18207	-0.700771	-0.0622759	-0.0685129	-0.136958	0.462426	-0.073348	-0.18172	0.185424	-0.246397	-0.212502	0.117219	-0.50597	-0.119637	-1.07615	-0.0634842	0.244775	0.822398	-0.116597	1.56258	-0.506564	-0.119914	-0.113649	-0.192567	-1.03201	0.62413	-0.317732	-0.585579	-0.307058	-0.844798	0.355455	-0.349631	-0.469802	-0.00221348	0.295167
U216.2	0	216	9	0	2	1	0.829044	0.439834	-0.417426	0.576515	0.447368	-0.110831	0.00453281	-0.277252	-0.142068	-0.329217	-0.156443	-0.0609655	-0.66151	0.865051	0.344189	-0.0453568	0.17824	0.16921	-0.153222	0.0505953	-0.460798	-0.0892363	-0.352038	0.202147	0.633409	-0.0813098	-0.107244	0.951078	-0.631787	-0.210119	0.20257	-0.393314	-0.517139	-0.168305	-0.200677	-0.817698	-0.0678549	-0.30799	0.219846	0.0264082	-0.337081	-0.110691	0.219814
U216.3	0	216	9	0	3	1	0.244224	0.297095	-0.824742	0.030715	0.0857382	-0.286302	-0.0381851	-0.40095	-0.351734	-0.478213	0.102601	-0.143391	0.118258	0.610629	-0.0741777	0.181098	0.308246	-0.06213	-0.0745258	0.134107	-0.926037	-0.169665	-1.0554	-0.0955963	0.478489	1.80994	-0.104199	0.958269	-0.154481	-0.226483	-0.277859	-0.0427237	-0.75047	0.216238	0.119388	-0.205774	-0.418106	-1.13865	0.469677	-0.686063	-0.737343	-0.109607	0.19543
[truncated: 5,000 more columns]
