# Supplementary material for: How Many Parameters Does It Take to Describe Disease Tolerance?
Source: PLoS Biol. 2016 Apr 18;14(4):e1002435. doi: 10.1371/journal.pbio.1002435 (PMC4835111; doi:10.1371/journal.pbio.1002435)
Supplement: S2 Table — Differentially expressed genes were separated into 50 fuzzy c-means groups. Each fuzzy c-means group is labeled 1–50. (XLSX) [file pbio.1002435.s010.xlsx]

## Sheet: 50MfuzzClusters.GeneSymbols.csv
Cluster1	Cluster2	Cluster3	Cluster4	Cluster5	Cluster6	Cluster7	Cluster8	Cluster9	Cluster10	Cluster11	Cluster12	Cluster13	Cluster14	Cluster15	Cluster16	Cluster17	Cluster18	Cluster19	Cluster20	Cluster21	Cluster22	Cluster23	Cluster24	Cluster25	Cluster26	Cluster27	Cluster28	Cluster29	Cluster30	Cluster31	Cluster32	Cluster33	Cluster34	Cluster35	Cluster36	Cluster37	Cluster38	Cluster39	Cluster40	Cluster41	Cluster42	Cluster43	Cluster44	Cluster45	Cluster46	Cluster47	Cluster48	Cluster49	Cluster50
aay	Ady43A	AP-1sigma	aralar1	Aats-trp	Aats-phe	alt	Aats-tyr	Acp24A4	achi	amx	Ack-like	Aats-trp	Acon	AGO2	alphaTub84D	Ars2	Aats-ser	Aats-asp	Acer	Alas	aph-1	Adh	Act42A	bbg	Ada2b	ade3	alien	AcCoAS	Adhr	Ada	Apc2	ACC	2014-09-01	Akt1	Cap-G	Amyrel	Aats-pro	ade2	Acp36DE	Aats-arg	Ac3	Ady43A	Ca-P60A	Aats-ala	ACXD	Acp26Ab	a	bib	alpha4GT1
Ag5r	Amy-d	Bka	aralar1	az2	Ahcy89E	Arf72A	alpha-Est9	Acp24A4	Art2	Best1	AnnX	Aats-trp	Adar	alpha-Spec	betaTub85D	Atac2	Ance-4	abba	alpha-Est5	Alr	asf1	Baldspot	Anxb11	CAH1	Ast	arr	Ank2	Acox57D-p	Adk2	amd	CG10508	Acer	Adk1	Akt1	Cap-G	CG10562	Adf1	ade3	Actn	Aats-cys	Ack	Amy-d	Ca-P60A	Aats-asn	alpha-Est6	Atx2	alpha-Est2	CG10289	Ank2
Ag5r	Amy-p	blos3	Baldspot	CaBP1	Ahcy89E	AttA	alphagamma-element:CR32865	Acp26Aa	aust	CG10031	Anxb11	Act88F	ana	atl	Cdlc2	bip1	cdc2c	CalpB	alpha-Est7	Alr	Bap	CG10096	Anxb11	CG10131	Atx2	cdc14	Ank2	Acsl	Ald	app	CG10508	Act87E	Adk1	alphaPS4	CG10694	CG10650	Adf1	ade5	alpha4GT2	alphaCop	AlstR	burs	CG10186	Aats-glupro	alpha-Est8	c(3)G	CG10514	CG1143	Apc10
Atet	Amy-p	btz	CAH2	Cctgamma	alc	AttA	ap	Acp36DE	Best3	CG10031	Arp3	Alh	apt	bun	CG10064	brn	Cdk5alpha	CalpB	Ance	Ance-3	cdc16	CG10178	babos	CG10516	Axs	CG10777	Ank2	Acsl	Aldh-III	CG10481	CG11902	Aldh-III	Amun	aph-1	CG10822	CG10659	Asph	Aldh	bgm	Art8	apt	bwa	CG10943	Aats-gly	alrm	Capr	CG11670	CG11825	cag
CD98hc	AttD	cactin	CG10226	CG10343	Aldh-III	AttA	Ca-beta	Acp53C14a	betaNACtes3	CG13085	cbs	Arf102F	Atpalpha	CalpA	CG10164	CG10075	CG10168	capt	ATPCL	Atf3	CG10433	CG10657	Best1	CG11407	bves	CG11155	Asph	Acsl	alpha-Est1	CG10483	CG12522	alpha4GT1	Atg9	Arp2	CG1091	CG11241	Cbl	Ance-5	bwa	bai	Atpalpha	CBP	CG11192	Aats-ile	AQP	cbx	CG11788	CG12858	CCS
CG11686	betaTub60D	cdc23	CG10399	CG11334	Alg-2	AttB	CG10140	Acp53C14a	betaNACtes6	CG13689	CG10103	CG10214	ATPsyn-beta	ced-6	CG10396	CG10253	CG10265	Cctgamma	Cad99C	blanks	CG10641	CG10659	bgm	CG11876	bves	CG11155	ATP7	Akap200	CDase	CG10587	CG13705	betaTub97EF	bab1	Bsg25D	CG10950	CG11241	Cchl	Apc7	CG10178	beta'Cop	BubR1	CG10005	CG12105	Aats-val	ATPsyn-b	Ccap	CG12164	CG13130	cdc16
CG11878	Bteb2	CG10268	CG1139	CG11414	armi	AttC	CG10140	Acp53C14a	brv2	CG13749	CG10383	CG10405	ATPsyn-beta	CG10257	CG1091	CG10274	CG12484	CdGAPr	CG10051	blanks	CG10673	CG11550	capt	CG1213	Cap-D3	CG11984	b6	alpha-Est7	CG10361	CG10616	CG13994	C1GalTA	bowl	c11.1	CG11269	CG1246	CdGAPr	Ate1	CG10348	betaCop	caps	CG10359	CG13482	Adam	ATPsyn-Cf6	cdm	CG13492	CG15414	CG1024
CG11878	cact	CG10803	CG11400	CG11448	ATPsyn-beta	babos	CG11035	Acp53C14b	cdc2	CG13749	CG11425	CG10405	beat-Ib	CG11221	CG10947	CG11723	CG12848	cenG1A	CG10467	bru-3	CG10799	CG11594	CG11306	CG13091	cbt	CG12836	boss	Arc42	CG10469	CG10616	CG14395	C1GalTA	CalpA	Cad96Ca	CG11404	CG12825	Cfp1	bic	CG10602	Catsup	caup	CG10440	CG13482	AnnIX	ATPsyn-d	CG10217	CG13793	CG15414	CG11077
CG12004	cact	CG10904	CG11534	CG12929	att-ORFA	Bgb	CG13096	Acp53C14c	CG10486	CG13794	CG11753	CG10663	Ca-beta	CG1136	CG11023	CG11807	CG13018	CG10732	CG1092	BthD	CG12012	CG13024	CG11306	CG13101	CG10306	CG13708	boss	arg	CG10469	CG10654	CG14422	CCHa2	capaR	Cct1	CG11597	CG13325	CG10395	bic	CG10936	CG10166	Cbp53E	CG10912	CG13950	Arc2	ATPsyn-gamma	CG11598	CG14105	CG1774	CG12717
CG12004	CDC45L	CG11523	CG11674	CG12942	blp	CecA2	CG13306	Acp53Ea	CG10748	CG13794	CG11791	CG1104	Cbp53E	CG11426	CG11165	CG1309	CG13567	CG10973	CG12279	Cdk5	CG12012	CG13024	CG14253	CG1315	CG11448	CG14231	Cand1	Bmcp	CG10932	CG10700	CG14826	CG10029	CG10176	cert	CG11694	CG13893	CG10428	bic	CG11103	CG10166	cdc2	CG11163	CG13950	Bet1	CG10639	CG12012	CG14131	CG18273	CG1317
CG12207	CecA1	CG11577	CG11889	CG15432	Bmcp	CecA2	CG13920	Acp53Ea	CG10931	CG13876	CG12207	CG11413	cdi	CG11710	CG11249	CG13142	CG14455	CG11210	CG12643	CG10035	CG12121	CG13086	CG1532	CG13155	CG11837	CG14969	caz	Cas	CG11255	CG11300	CG15357	CG10512	CG10445	CG10000	CG11885	CG14893	CG10462	CDC45L	CG11664	CG10527	CG10830	CG13323	CG14069	CG10038	CG11828	CG12264	CG14400	CG1882	CG13392
CG12344	CecC	CG11836	CG11889	CG15877	CG10208	CecC	CG14688	Acp62F	CG10993	CG14182	CG1227	CG11843	CG10062	CG12290	CG11373	CG13384	CG14817	CG11593	CG12990	CG10089	CG15068	CG13722	CG15611	CG13183	CG12290	CG15073	CG10513	CG10184	CG11309	CG11629	CG1620	CG12077	CG10710	CG10103	CG12128	CG15117	CG11151	CG10083	CG11668	CG10590	CG11562	CG1358	CG14132	CG10286	CG11882	CG12547	CG14615	CG3036	CG13531
CG13004	CG10157	CG13189	CG1208	CG17454	CG11261	CG10073	CG31775	Acp63F	CG12400	CG15209	CG12278	CG11897	CG10097	CG12290	CG11629	CG13751	CG16787	CG11593	CG13085	CG10189	CG15068	CG13833	CG15717	CG13285	CG12768	CG15211	CG10874	CG10553	CG12016	CG11752	CG17075	CG1275	CG11975	CG10376	CG12147	CG15126	CG11779	CG10139	CG11961	CG11034	CG12744	CG1407	CG14499	CG10565	CG12079	CG1311	CG15140	CG31324	CG14184
CG13075	CG10182	CG13631	CG12173	CG18731	CG11835	CG10332	CG32669	Acp70A	CG12493	CG15347	CG12560	CG14621	CG10584	CG13624	CG11634	CG13895	CG17777	CG11880	CG13875	CG11044	CG15673	CG13833	CG17739	CG13285	CG1347	CG15309	CG11155	CG10553	CG12338	CG11905	CG17283	CG12896	CG11975	CG10413	CG13021	CG16732	CG12200	CG10424	CG13078	CG11911	CG12926	CG14190	CG14500	CG11076	CG12159	CG13116	CG15533	CG31324	CG14626
CG1441	CG10337	CG13919	CG12173	CG31278	CG11893	CG10680	CG34007	Acp98AB	CG12605	CG15553	CG12560	CG14949	CG11023	CG1443	CG11722	CG15666	CG2124	CG14207	CG14990	CG11811	CG15784	CG14259	CG30345	CG13305	CG13928	CG15923	CG11679	CG10824	CG13018	CG12158	CG2104	CG12963	CG12717	CG10625	CG13239	CG17323	CG1307	CG10621	CG13078	CG1291	CG14183	CG14439	CG15255	CG11188	CG12203	CG13905	CG15554	CG31974	CG1468
CG14606	CG10910	CG14057	CG12746	CG3198	CG12001	CG10688	CG43427	Bace	CG12674	CG15615	CG12880	CG15385	CG11155	CG14655	CG12078	CG15863	CG30100	CG15019	CG15408	CG12263	CG1674	CG14526	CG3065	CG13516	CG14963	CG2135	CG11679	CG10962	CG13607	CG12439	CG2709	CG13704	CG13936	CG11353	CG13426	CG17477	CG13567	CG10924	CG13566	CG14621	CG14321	CG14967	CG15255	CG11342	CG1265	CG14464	CG16727	CG31974	CG14977
CG14957	CG10911	CG14434	CG12766	CG32069	CG12091	CG1129	CG44085	BG642163	CG12674	CG17324	CG13641	CG15629	CG11368	CG14879	CG12347	CG15863	CG30343	CG18812	CG15497	CG13005	CG2807	CG14527	CG31205	CG13877	CG15247	CG31100	CG11876	CG11134	CG14523	CG12645	CG30440	CG13707	CG13936	CG12012	CG13471	CG17930	CG13807	CG11089	CG14160	CG15385	CG14591	CG15044	CG17192	CG1143	CG13003	CG14518	CG16727	CG34114	CG15118
CG14957	CG11951	CG14710	CG13144	CG32576	CG12171	CG11592	CG5001	BG642167	CG12984	CG18581	CG13641	CG15829	CG11406	CG15083	CG12589	CG1622	CG30343	CG3077	CG16756	CG13349	CG2976	CG14694	CG33303	CG14997	CG17273	CG31522	CG13865	CG11771	CG14629	CG12680	CG30441	CG13707	CG14478	CG12520	CG13477	CG18180	CG13912	CG11739	CG14304	CG17111	CG14628	CG15423	CG17192	CG11999	CG1319	CG15343	CG1773	CG42673	CG15263
CG17739	CG12116	CG14770	CG13309	CG33178	CG13314	CG11842	CG6006	BG642312	CG13137	CG18581	CG14079	CG15829	CG11529	CG1951	CG12617	CG17187	CG30381	CG31975	CG16799	CG13887	CG31469	CG14786	CG42235	CG15254	CG2691	CG31708	CG14195	CG12194	CG14823	CG13049	CG31875	CG13784	CG1637	CG12826	CG13871	CG18258	CG14050	CG11739	CG15279	CG17244	CG14853	CG15766	CG17917	CG12325	CG14854	CG15343	CG1809	CG4662	CG15479
CG1890	CG12207	CG15237	CG13309	CG3634	CG13315	CG12065	CG6659	BG642312	CG13137	CG30087	CG14253	CG16718	CG11529	CG30020	CG12860	CG17322	CG31251	CG32599	CG16986	CG14285	CG31469	CG14945	CG4293	CG15254	CG2789	CG32052	CG14855	CG12375	CG14823	CG13373	CG32023	CG14630	CG17646	CG12826	CG14036	CG18746	CG14313	CG12594	CG15674	CG17244	CG16739	CG1607	CG1969	CG12909	CG14880	CG17486	CG1827	CG6282	CG15479
CG2865	CG13323	CG15514	CG13559	CG4558	CG13741	CG12093	CG6966	CG10623	CG13829	CG30088	CG15097	CG1673	CG12201	CG30022	CG12861	CG17765	CG31648	CG33229	CG17036	CG14285	CG32138	CG15544	CG6188	CG1662	CG2950	CG32066	CG1523	CG1271	CG15093	CG13488	CG32036	CG14630	CG17660	CG12826	CG14036	CG1889	CG14441	CG13315	CG1637	CG17271	CG1732	CG17147	CG31041	CG13306	CG14984	CG17490	CG30083	CG7222	CG15701
CG3165	CG13324	CG15673	CG13857	CG4788	CG13850	CG13077	CG7192	CG10651	CG14020	CG31495	CG15282	CG1749	CG12402	CG32091	CG12943	CG3061	CG32278	CG4577	CG17333	CG14907	CG34422	CG16749	CG6188	CG16986	CG30274	CG32264	CG1578	CG1271	CG15096	CG13609	CG34433	CG14857	CG2975	CG12868	CG14315	CG30427	CG14451	CG13397	CG17027	CG17985	CG1746	CG31516	CG31041	CG13306	CG15202	CG17508	CG30090	CG7457	CG1635
CG32982	CG14205	CG17002	CG13857	CG5522	CG14130	CG13250	CG7192	CG10651	CG14020	CG31705	CG1572	CG2852	CG13229	CG34261	CG12943	CG31549	CG33506	CG5059	CG17333	CG17294	CG34455	CG16790	CG6299	CG17124	CG31706	CG3262	CG1578	CG13575	CG15449	CG13678	CG34433	CG15199	CG2975	CG13386	CG14383	CG30427	CG14795	CG13670	CG17544	CG18107	CG1910	CG33296	CG31086	CG13900	CG15202	CG17999	CG30377	CG7888	CG1662
CG33110	CG14322	CG17068	CG14153	CG6607	CG14397	CG13321	CG7912	CG10730	CG14022	CG31886	CG17019	CG30291	CG13375	CG40498	CG12943	CG32176	CG33506	CG5608	CG17333	CG17331	CG42382	CG16820	CG6453	CG17374	CG31710	CG34112	CG1647	CG13890	CG1640	CG13801	CG43173	CG15199	CG31102	CG13604	CG14383	CG31091	CG14812	CG13728	CG17560	CG18754	CG32150	CG34454	CG31086	CG14109	CG15449	CG3040	CG31380	CG8500	CG17224
CG33110	CG14516	CG17209	CG14406	CG6654	CG14787	CG13422	CG8298	CG11113	CG14708	CG34227	CG17270	CG3149	CG13597	CG42364	CG13039	CG3271	CG33509	CG8678	CG17777	CG17556	CG42542	CG17026	CG8507	CG17385	CG32017	CG43340	CG17124	CG1440	CG1648	CG13813	CG4363	CG15253	CG3164	CG13631	CG14506	CG31091	CG15602	CG14618	CG17751	CG2025	CG32406	CG3588	CG31087	CG14220	CG15599	CG30424	CG33928	Cpr67Fb	CG17359
CG33258	CG14567	CG18731	CG15120	CG7339	CG14787	CG1358	CG9467	CG11113	CG14810	CG4393	CG2310	CG31523	CG13606	CG4404	CG13102	CG33090	CG3420	CG9626	CG18324	CG17904	CG5080	CG17028	CG9590	CG18347	CG32152	CG4538	CG17127	CG15879	CG16926	CG13829	CG5846	CG17337	CG32032	CG13631	CG14659	CG31189	CG15628	CG14715	CG17839	CG2918	CG33108	CG3868	CG31087	CG14515	CG16892	CG31626	CG34342	Cpr67Fb	CG17361
CG33346	CG14567	CG2911	CG15406	CG8149	CG14933	CG13605	CG9775	CG11162	CG14930	CG44014	CG30151	CG32103	CG13685	CG5065	CG13148	CG33158	CG43861	CR43301	CG2070	CG1941	CG6023	CG17029	Crc	CG18446	CG32512	CG4594	CG17279	CG15879	CG17928	CG13856	CG8172	CG1791	CG32032	CG13737	CG14659	CG31269	CG15747	CG15141	CG30187	CG30273	CG34362	CG42807	CG31323	CG14701	CG17109	CG32369	CG34456	cwo	CG17599
CG34104	CG15023	CG2911	CG17726	CG8223	CG15661	CG13663	CR42860	CG11659	CG14983	CG4725	CG3097	CG32276	CG13801	CG5404	CG13577	CG3342	CG4884	cv	CG30197	CG2157	CG6665	CG17242	Crc	CG2839	CG33107	CG4607	CG17386	CG16935	CG18003	CG13946	CG8192	CG18268	CG34051	CG13748	CG14763	CG31269	CG15861	CG1628	CG32243	CG31326	CG34362	CG5550	CG32053	CG14701	CG17691	CG32479	CG34456	cwo	CG17803
CG4080	CG15043	CG30496	CG18135	CG8235	CG15908	CG13965	Doc2	CG11864	CG15014	CG4872	CG3117	CG5630	CG14274	CG6145	CG13693	CG34116	CG4949	Doa	CG30197	CG3008	CG6707	CG17242	Crc	CG30381	CG3348	CG4630	CG17776	CG18522	CG18624	CG13946	Cht9	CG2233	CG3529	CG14302	CG14839	CG31832	CG16812	CG17360	CG34057	CG32302	CG34371	CG6283	CG32053	CG1486	CG1970	CG32641	CG4570	E(spl)mbeta-HLH	CG17883
CG42709	CG15046	CG31675	CG18473	CG8258	CG16758	CG14079	Dredd	CG11864	CG15332	CG5196	CG32579	CG6006	CG14854	CG6171	CG13723	CG34116	CG5532	Eb1	CG30280	CG30289	CG7252	CG17292	Dak1	CG30381	CG33695	CG5110	CG1792	CG2254	CG1907	CG14340	Cpr49Ac	CG2493	CG40498	CG1599	CG14840	CG32379	CG17059	CG17841	CG34220	CG32536	CG42666	CG6421	CG32712	CG14906	CG3192	CG33301	CG4914	ed	CG1896
CG4797	CG1607	CG31855	CG18538	CG9302	CG16898	CG14646	dys	CG12374	CG15382	CG5262	CG32579	CG6905	CG14989	CG6272	CG13723	CG3887	CG7049	eIF-2beta	CG30280	CG30421	CG7298	CG18281	Der-1	CG30495	CG3967	CG5367	CG18135	CG2680	CG31126	CG14635	CR43429	CG2543	CG6928	CG1600	CG14841	CG34026	CG17327	CG1942	CG3446	CG33123	CG4896	CG9452	CG32850	CG14906	CG3214	CG33301	CG5210	Gfat2	CG2006
CG5849	CG16978	CG32732	CG18547	CG9705	CG17124	CG15065	dys	CG12558	CG15400	CG5639	CG33253	CG6933	CG15169	CG6428	CG13843	CG3918	CG7950	EndoGI	CG30281	CG32109	CG7442	CG18302	Dmn	CG31373	CG42322	CG5969	CG2003	CG2680	CG31548	CG14958	Doc3	Cg25C	CG7357	CG16953	CG15109	CG40160	CG18853	CG3011	CG40191	CG34191	CG5757	CG9701	CG3394	CG15236	CG3214	CG34449	CG5390	gol	CG2162
CG6218	CG1698	CG34031	CG18577	Chd1	CG17221	CG15067	His2B:CG33868	CG12828	CG15400	CG6617	CG33460	CG7017	CG15262	CG7044	CG13843	CG42674	CG7970	EndoGI	CG31075	CG32625	CG7685	CG18765	ERp60	CG31562	CG5191	CG6767	CG2023	CG2889	CG31664	CG15042	fab1	CG31321	CG8121	CG17325	CG15233	CG42235	CG2021	CG30274	CG42235	CG34296	CG5872	CG9743	CG3394	CG1703	CG32199	CG3808	CG6660	gol	CG31648
CG6231	CG17119	CG34174	CG18577	Clbn	CG18234	CG15067	Hsepi	CG13380	CG15880	CG7523	CG34165	CG7627	CG1537	CG8920	CG14000	CG43144	CG9240	fbl	CG31089	CG32640	CG7800	CG18814	ERp60	CG31871	CG6145	CG6767	CG2277	CG2974	CG31664	CG15434	gammaTub23C	CG31445	CG9977	CG17982	CG15357	CG4377	CG2225	CG30503	CG42564	CG4041	CG6154	ckd	CG34005	CG17259	CG33510	CG43154	CG6788	krz	CG32198
CG6429	CG17167	CG34174	CG18769	Clp	CG2107	CG15067	Hsepi	CG13639	CG1663	CG8031	CG3726	CG8001	CG15528	chrb	CG14070	CG4751	Coq2	Fem-1	CG31104	CG3476	CG8408	CG30339	et	CG32407	CG6175	CG9674	CG30033	CG2983	CG32191	CG15434	gcm2	CG31687	Cirl	CG18812	CG17048	CG4653	CG31777	CG31496	CG42700	CG4041	CG6432	Cralbp	CG34288	CG1840	CG34217	CG43780	CG7330	Lerp	CG32447
CG7326	CG17278	CG34213	CG30371	CORL	CG2617	CG15293	Hsp23	CG13759	CG16854	CG8311	CG4025	CG8449	CG15728	CkIIalpha-i3	CG14070	CG5003	Cpr64Ac	grk	CG31300	CG3678	CG8837	CG30427	et	CG33966	CG6597	CG9769	CG31368	CG31414	CG3301	CG15485	gcm2	CG34056	ClC-a	CG1943	CG17048	CG5096	CG33116	CG31689	CG4288	CG4497	CG6664	Cys	CG34288	CG1968	CG3683	CG5726	CG7631	metro	CG32984
CG7720	CG17598	CG3773	CG30371	Cp18	CG2862	CG16704	Hsp26	CG14072	CG18190	CG8578	CG4025	CG8547	CG16857	Cpr62Ba	CG14071	CG5151	Cpr76Bd	Hip1	CG31472	CG40045	CG8837	CG31076	fon	CG3984	CG6686	Cirl	CG32189	CG31414	CG33120	CG15550	HLH54F	CG3534	Cont	CG1943	CG17199	CG6602	CG33155	CG31957	CG43093	CG5039	CG6664	Damm	CG3987	CG2875	CG3731	CG6115	CG7631	mus210	CG33331
CG8389	CG18530	CG4045	CG31157	Cpr57A	CG2862	CG16704	Hsp67Bc	CG14142	CG18317	CG8602	CG42327	CG9447	CG16904	Cpr62Ba	CG14113	CG5199	Dpy-30L1	Hr38	CG31688	CG42246	CG9444	CG31371	FucT6	CG4115	CG7180	comm3	CG3332	CG31743	CG33514	CG15550	lbe	CG3603	cp309	CG2064	CG17207	CG7916	CG33276	CG32647	CG4562	CG5039	CG6945	dpr8	CG4020	CG2909	CG4169	CG6583	CG8299	Nop60B	CG33331
CG8671	CG30080	CG4199	CG31427	CR32027	CG30343	CG16704	Hsp67Bc	CG14258	CG18518	CG8602	CG43085	CHOp24	CG1732	CR40947	CG1421	CG6040	GRHR	Ilk	CG32024	CG5376	cpb	CG31413	Glut1	CG42329	CG7686	CR31044	CG33757	CG31778	CG33521	CG1561	Lcp65Ad	CG3603	CR43654	CG30022	CG17625	CG7968	CG3386	CG3835	CG5177	CG5379	CG7580	Drsl3	CG4020	CG32428	CG42822	CG6843	CG8562	nord	CG33679
CG9643	CG30154	CG4393	CG31547	Dpy-30L1	CG32364	CG16712	Hsp68	CG14277	CG2861	CSN3	CG4733	didum	CG18467	CR42549	CG14354	CG6512	l(3)neo38	iPLA2-VIA	CG32407	CG5510	CR32194	CG31431	Gos28	CG4278	CG8177	Cyp6w1	CG33932	CG31937	CG34166	CG17005	lola	CG3961	cv-2	CG31370	CG17669	CG8093	CG34150	CG4165	CG5261	CG5484	CG7694	Drsl5	CG42336	CG33052	CG43325	CG7130	CG8628	oaf	CG33679
CG9646	CG30154	CG44002	CG31673	eIF2B-beta	CG32687	CG16713	Hsp70Bb	CG14356	CG30075	Cyp4aa1	CG5888	gho	CG18641	crol	CG14362	CG6695	l(3)neo43	l(2)gd1	CG32444	CG5800	CREG	CG31524	grass	CG42788	CG8177	eas	CG34134	CG32647	CG34331	CG17005	Obp99d	CG42249	cwo	CG31683	CG18469	CG8249	CG34383	CG4335	CG6074	CG5527	CG7735	esg	CG42336	CG33052	CG4592	CG8038	CG8774	Pask	CG34290
Chmp1	CG30269	CG4933	CG33494	flfl	CG33093	CG16713	kay	CG14752	CG30075	drpr	CG6357	ics	CG30036	Dg	CG14551	CG8289	mdy	mahj	CG32573	CG6171	Cyp9b1	CG31674	Hsp70Ab	CG42788	CG8206	eas	CG3523	CG32647	CG3534	CG17110	Osi12	CG42324	Dh31-R1	CG31683	CG18808	CG8997	CG41099	CG4335	CG6574	CG5527	CG8273	fra	CG43729	CG4101	CG4666	CG8121	CG8925	Pdp1	CG34409
Esyt2	CG30269	CG5270	CG3362	flr	CG3338	CG16772	kon	CG14752	CG31642	Edem2	CG6357	Kaz-m1	CG30383	Dif	CG14556	CG8801	MED28	Map205	CG32773	CG7130	Cyp9b1	CG31792	Hsp70Bbb	CG43340	CG8206	Ent1	CG3764	CG3267	CG3597	CG17193	PGRP-LD	CG42368	Faf	CG31869	CG18808	CG9672	CG4849	CG5315	CG6903	CG5802	CG9657	FucTA	CG43729	CG4164	CG4692	CG8300	CG8925	per	CG3520
Ets21C	CG31678	CG5815	CG34040	GalNAc-T1	CG3397	CG16836	Lnk	CG14820	CG31776	Egfr	CG6701	key	CG31259	DNApol-eta	CG14628	CG9281	mRpL11	Pax	CG3285	CG7130	Diedel	CG32024	lva	CG4723	CG8229	Ephrin	CG3918	CG32698	CG3625	CG17387	ppk12	CG42788	Gbeta13F	CG3529	CG2034	CG9673	CG5189	CG5321	CG7579	CG5850	Cha	fz3	CG43729	CG5114	CG5028	CG8888	CG9486	per	CG4210
Ets98B	CG31678	CG6055	CG34198	IntS8	CG34117	CG16836	mei-P22	CG15358	CG31933	egr	CG6701	Muc68E	CG31259	edl	CG14651	CG9386	mRpL14	Pez	CG3301	CG7544	dos	CG33325	mit(1)15	CG5613	CG8679	gol	CG40228	CG33493	CG3638	CG17572	Ppr-Y	CG5805	Gli	CG3604	CG2053	Jon25Bii	CG5323	CG5321	CG7881	CG5862	comt	Ice	CG4860	CG5245	CG5577	CG8944	CG9521	rgr	CG43266
Ets98B	CG31769	CG7949	CG34305	jet	CG34150	CG17032	meso18E	CG15617	CG32214	egr	CG6749	Pabp2	CG31805	Gclc	CG14684	Cht5	mRpL24	Pi4KIIalpha	CG33099	CG7655	egh	CG34166	Mp20	CG5789	CG8679	GstT4	CG42232	CG33493	CG3638	CG18316	Ppt1	CG6142	Gli	CG3838	CG2816	Jon25Biii	CG5705	CG5590	CG9850	CG5885	cpx	Karl	CG5011	CG5346	CG5599	CG9336	CG9766	rib	CG4825
GapcenA	CG32038	CG8038	CG34452	KdelR	CG34284	CG17278	Muc30E	CG15617	CG32259	Gbeta13F	CG6923	Pabp2	CG31815	Gclc	CG14689	CLIP-190	mRpL36	Pino	CG33138	CG8239	Eip93F	CG42272	Ostgamma	CG6325	CG9305	HmgD	CG42445	CG3376	CG3699	CG2014	sad	CG6178	GluRIIA	CG42362	CG2865	Jon44E	CG6420	CG5955	CG9896	CG6672	DAT	kirre	CG5506	CG5728	CG6034	CG9336	CG9997	sgl	CG4882
gukh	CG32038	CG8965	CG3609	Manf	CG34284	CG18067	mys	CG15635	CG3253	He	CG8334	pgant6	CG32088	glo	CG14744	CR43944	mRpL47	pst	CG33966	CG8534	Eip93F	CG4462	OstStt3	CG6912	CG9305	Ilp7	CG42445	CG34136	CG3775	CG2865	snk	CG6465	Gp150	CG42365	CG30065	Jon66Cii	CG6843	CG5966	Clect27	CG7011	Den1	l(3)72Dp	CG5767	CG6769	CG6415	CG9836	CG9997	Side	CG5255
Iap2	CG32284	CG9149	CG3609	mask	CG34375	CG18262	Picot	CG1637	CG32595	ird1	CG8950	qkr58E-1	CG32225	Haspin	CG14968	Dab	mRpL49	puc	CG34263	CG8830	Fer1HCH	CG4741	PH4alphaEFB	CG7025	CG9338	kek5	CG42598	CG34136	CG40198	CG30082	spz6	CG6938	Gr98a	CG42390	CG30103	Jon99Ci	CG7332	CG5991	Cyp12a5	CG7546	dj	mex1	CG5921	CG7006	CG6415	chrb	Cpr51A	Slob	CG5255
IP3K1	CG32373	CG9773	CG40467	MEP-1	CG3689	CG18262	r	CG1678	CG32971	KaiRIA	CG9649	Rab11	CG32225	Ide	CG15125	disp	mRpL51	puc	CG34316	CG8858	Fer1HCH	CG4945	pre-mod(mdg4)-Z	CG7079	CG9422	kek5	CG4282	CG34452	CG42369	CG30093	ttk	CG6959	Gs1	CG43143	CG30161	mag	CG7567	CG6182	Cyp4ae1	CG7556	dpr20	MtnD	CG6295	CG7637	CG6439	CLIP-190	Cpr51A	tim	CG5414
Keap1	CG33307	CG9890	CG40467	Mfap1	CG3690	CG2217	Ras64B	CG16884	CG32971	Karl	Cp7Fa	S2P	CG3225	Imp	CG15167	Dyb	mRpS11	Ref1	CG34426	CG9717	Fer2LCH	CG5107	pre-mod(mdg4)-Z	CG7079	CR43474	klu	CG43341	CG3663	CG4500	CG31219		CG6983	Irk3	CG4996	CG30354	Mal-A3	CG7713	CG6723	dup	CG8386	Fas1	Muc55B	CG6967	CG7872	CG6733	clumsy	Fit2	Tsp97E	CG5704
l(1)G0222	CG33307	CG9986	CG42370	Mi-2	CG3690	CG30098	Rgk1	CG1701	CG33235	l(2)s5379	dl	sals	CG33340	Kat60	CG15283	ecd	mRpS11	rhea	CG3940	CG9987	gbb	CG5107	SH3PX1	CG7997	csw	LIMK1	CG43341	CG3714	CG4607	CG31219		CG7705	jumu	CG5168	CG31600	Mal-A6	CG7971	CG6750	emp	CG8455	HBS1	Myo61F	CG7381	CG8026	CG6834	cold	GstE5	tun	CG6425
lbk	CG33459	chm	CG43340	Mo25	CG3837	CG31704	Sesn	CG17097	CG33310	luna	dl	Sec61alpha	CG34120	kug	CG15403	ema	nompC	rho	CG42833	chic	Gbp	CG5162	Skeletor	CG8460	Cul-5	mun	CG4623	CG3714	CG4769	CG31988		CG8417	Lac	CG5498	CG31600	Mpc1	CG8800	CG7470	Fkbp13	CG8860	if	Nc	CG7460	CG8064	CG6951	Cont	GstE5	Ubpy	CG6613
Listericin	CG33468	CkIIbeta	CG4884	NELF-B	CG4042	CG32702	Sobp	CG17097	CG34283	PGRP-LF	Fas3	Sec61alpha	CG34353	mbo	CG15482	gce	pHCl	sda	CG5322	Coprox	GlcT-1	CG6018	Slh	CG8708	cv-2	neuroligin	CG4858	CG3902	CG5840	CG32230		CG8596	laccase2	CG5953	CG31950	Sodh-2	CG9737	CG7882	Gasp	CG9186	Klp61F	Npc1b	CG7953	CG8605	CG7509	Cp7Fb	hgo	vri	CG7172
Mipp2	CG3505	Cpr57A	CG4984	nxf2	CG42321	CG34054	Sobp	CG17211	CG34299	Pur-alpha	Fas3	Spn55B	CG3909	MESR3	CG15498	gny	Roe1	Shc	CG5322	crq	GNBP1	CG6739	sll	CG9134	Cyp6d2	oc	CG5895	CG3961	CG6126	CG32712		CG9449	lolal	CG5953	CG32085	Tsp29Fa	CG9894	CG7987	Glt	CG9257	l(3)72Dr	Obp18a	CG8157	CG8785	CG7580	Cpr49Ah	hgo	vri	CG7928
nvy	CG3703	CR40597	CG6484	opm	CG42678	CG34054	SpdS	CG17472	CG34434	RabX1	Gadd45	Srp68	CG40485	Mkk4	CG15580	Grip75	Spx	Timp	CG5335	cutlet	GNBP1	CG6746	Spn77Ba	CG9134	dm	plexA	CG6227	CG4019	CG6201	CG32850		CG9449	Mad	CG5953	CG32121		Crg-1	CG8468	GNBP3	CG9631	Lcch3	PGRP-LB	CG8237	CG9246	CG7630	CR43148	Jhe		CG8145
PGRP-LB	CG42259	CycC	CG7054	or	CG42678	CG34215	sr	CG17572	CG3491	RagA	Gie	su(r)	CG42265	Mmp1	CG17198	Hr96	tj	Tsp42Ei	CG5793	Cyp4p2	Grp	CG6830	Srp54k	CG9238	eIF3-S9	Pten	CG6656	CG42351	CG6463	CG33521		CG9449	MESK2	CG6231	CG32263		crol	CG8485	l(1)G0196	CG9706	Lin29	Rab23	CG8834	Chmp1	CG7630	CR43790	kappaTry		CG8170
PGRP-LC	CG4267	Dgkepsilon	CG7220	PDCD-5	CG4660	CG3652	stv	CG17751	CG3509	Rho1	Gie	su(r)	CG42818	mre11	CG17375	Klp64D	ttk	U2af50	CG6000	Cyp4p2	hbs	CG8012	Syx5	CG9238	h	sim	CG6836	CG42351	CG6910	CG33775		CG9497	Mf	CG6259	CG33252		crq	CG8654	l(1)G0196	Csat	Liprin-gamma	Sras	CG8952	coro	CG8405	crol	LanA		CG9205
rdgBbeta	CG43194	Dgp-1	CG7724	polybromo	CG4729	CG3831	Tdc1	CG18179	CG3515	Rho1	Git	Swim	CG43077	NK7.1	CG17648	l(2)k14710	Uba3	viaf	CG6028	Cyt-b5	hebe	CG8420	Tsp86D	CG9294	Imp	SKIP	CG6845	CG42837	CG7135	CG34129		Clect27	mfrn	CG6403	CG34169		dlg1	CG8801	l(3)76BDm	cue	msl-3	Tsp42Eb	CG8952	CycE	CG8630	CycG	LanB2		CG9444
rost	CG5246	Dpit47	CG9238	Sac1	CG4973	CG3999	Tsp96F	CG18367	CG4300	Sap30	GNBP2	trio	CG43168	NKAIN	CG18132	lok	wb	Vps28	CG6084	Cyt-b5	hep	CG8492	Upf1	CG9294	insc	spel1	CG7510	CG4302	CG7342	CG34172		Cyp4d8	Orc6	CG7033	CG34171		DNApol-delta	CG9330	lwr	deltaCOP	nAcRbeta-96A	Tsp42Eb	CG9084	Cyp313b1	CG8768	Cyp4ac3	Mal-A7		CG9784
RYBP	CG6347	e(y)1	CG9267	sage	CG5009	CG4250	unc-45	CG18814	CG43066	scb	Grip	Tudor-SN	CG43325	nrv1	CG18132	Lpt	YL-1	Wbp2	CG6567	Drp1	ImpL2	CG8646	Xbp1	CG9463	Int6	Spn31A	CG7789	CG4306	CG7461	CG34205		Cyp4d8	pck	CG9411	CG34181		Ef1alpha100E	chp	Mgat2	Der-2	NC2alpha	Tsp42Ec	CG9568	daw	CG8916	E2f	Mal-A8		debcl
Sclp	CG6361	Eip93F	Cyp12c1	sced	CG5110	CG42846	vn	CG2604	CG43318	scb	Hand	Tudor-SN	CG4433	Or94a	CG2014	MED24			CG7322	Fip1	Itp-r83A	CG9168	yata	CG9466	kraken	Syn2	CG8147	CG4325	CG7712	CG34461		Cyp4e2	Pk17E	CG9418	CG34211		Fcp3C	colt	Msr-110	Dp1	ninaB		CG9780	Der-1	CG9306	E2f	Mhc		debcl
SerT	CG6361	exo84	Cyp12e1	SelD	CG5126	CG4757	vn	CG31105	CG43673	Snx6	hep	Ugt58Fa	CG4704	pain	CG2901	mei-9			CG7966	gkt	Khc	CG9747	yellow-g	CG9468	L	Tao	CG8436	CG4325	CG7834	CG3544		desat1	pod1	CG9757	CG34230		Gpa2	cpo	ND42	eca	Odc2		CheA87a	dyn-p25	CG9413	endos	mRpL2		Dip-B
Shal	CG6675	GABPI	Cyp309a1	Sin	CG5195	CG4757	zip	CG31266	CG4415	Spt-I	Idgf1	vanin-like	CG5421	Pect	CG30093	mod(mdg4)			CG8036	GstD2	lola	CG9903	ZnT35C	CoIV	l(2)k01209	Ucrh	crn	CG43340	CG8132	CG3640		Eaat1	Rab4	CG9757	CG34238		Gpb5	Cyp1	Oatp33Eb	epsilonCOP	pan		CR31451	eIF5B	Cht7	ens	nompA		dx
Sirt7	CG6675	Hakai	Cyp309a1	Sin	CG5214	CG4927		CG31413	CG5194	St2	Idgf1		CG6044	Pli	CG30110	mRpL16			CG9119	GstD2	luna	Cpr49Ab		Cyp12b2	mp	Unc-76	CSN5	CG43373	CG8485	CG4021		emp	RhoGAP15B	CG9996	CG34310		homer	Cyp18a1	Oatp58Da	ergic53	pbl		Cry	Eip55E	cnn	G-ialpha65A	nompB		eap
Sln	CG7115	Hsromega	Cyp4d2	sll	CG5508	CG5002		CG31418	CG5204	Vps20	Idgf3		CG6149	Rab7	CG3021	mus308			CG9331	GstO3	Mctp	Cpr49Ab		Cyp6a21	Nap1	ush	CtBP	CG4716	CG9008	CG40486		fbp	RhoGEF2	Cip4	CG42287		kin17	Cyp18a1	Pax	ergic53	phyl		deltaTry	Eip63E	CoIV	Gpi1	Npc2f		Ercc1
Socs36E	CG8046	Imp	Cyp9h1	sNPF-R	CG5569	CG5285		CG31419	CG5440	Vrp1	Idgf3		CG7166	Rcd6	CG30268	Myt1			CG9331	Gyc-89Da	Mlp60A	Cpr49Ae		Cyp6g1	norpA	Vago	ctp	CG4822	CG9270	CG42808		fbp	Rhp	cpa	CG42535		l(3)76BDm	Cyp6a8	Pebp1	Fic	Pp1alpha-96A		etaTry	Elf	CoIV	Graf	Obp56f		Ercc1
spri	CG8046	l(2)35Cc	fs(1)h	Sym	CG5618	CG5778		CG31446	CG5440		Idgf3		CG7194	Rho1	CG30430	Nab2			CG9485	Gyc-89Da	mop	Cpr50Ca		Cyp6g2	ns2		Dh44-R2	CG4950	CG9509	CG42850		Gasp	SA	cutlet	CG43052		Lam	desat1	Pebp1	fon	Proct		etaTry	Ero1L	CoVa	GstD1	Obp56f		Galpha49B
tacc	CG8358	Mat1	fu12	Taf5	CG5687	CG5791		CG31493	CG6244		IP3K1		CG8176	RN-tre	CG30466	Nipped-A			CG9486	Gyc-89Db	mop	Cyp4ae1		Dic1	nudE		GAPsec	CG5167	CG9547	CG43322		Gpdh	SIFR	Cyp4ac3	CG43058		Lk6	Dh44-R1	plx	FucT6	RhoGAP102A		fa2h	Fib	Cpr97Eb	Hsf	Obp57b		Gbeta13F
tamo	CG8791	Mcm6	Fuca	Tcp-1eta	CG6094	CG5791		CG31515	CG6329		Jwa		CG8665	RNaseX25	CG30472	Nipped-A			CG9514	His3:CG31613	Nha2	Ddx1		dnd	Pdk1		Gbeta76C	CG5171	CG9782	CG4483		Gpdh	sinu	Cyp4p3	CG5036		Lsm10	disco-r	Rh50	Gap69C	RhoGAP93B		gammaTry	Hsc70-3	Ctr1B	IntS3	Obp57b		GstZ1
Thor	CG9304	MED14	Gpdh	tyf	CG6455	CG5850		CG31680	CG7137		l(3)01239		CG8768	sd	CG30472	nonA			CG9953	His4:CG31611	Oga	DNaseII		Gale	Pi3K92E		Gbeta76C	CG5315	CG9886	CG5548		HDAC6	Smox	dco	CG5213		Med	Ect4	Rich	garz	robo		Gfr	JhI-21	Cyp311a1	Ip259	OstStt3		GstZ1
tinc	CG9733	MED23	GstE9	U2af38	CG6523	CG6426		CG32201	CG7213		ltl		CG9297	Syx13	CG31013	Nup214			Cpr60D	Hsc70-5	Or49b	Eno		gk	ppan		Ggamma30A	CG5377	ckn	CG5693		Hml	Snmp1	dia	CG5250		MED20	Ect4	SdhA	Gp93	Sap47		Ipp	La	Cyp318a1	Ipk2	rasp		GstZ2
tinc	CR43257	Mlh1	GstT2		CG7255	CG6488		CG32833	CG7229		MFS16		CG9380	Syx4	CG31088	osm-1			Cpr60D	Ku80	Or49b	Eo		Idgf5	Pph13		GstE1	CG5508	clu	CG5693		Hn	sowah	Eaf6	CG5509		Mer	eIF-5A	SdhB	Grasp65	slbo		Jon66Cii	LamC	Cyp4e1	Irk2	RpL35A		IntS9
Tollo	CrebA	Moe	jar		CG7277	CG6495		CG33290	CG7582		Nep4		CG9500	trbl	CG3121	p47			Cpr76Bc	Lam	pallidin	esn		lic	Pph13		GstE7	CG5541	Cpr73D	CG6726		Hn	Sox14	Edg91	CG5509		mRpL13	Exn	Sod3	Grasp65	Snap		lectin-37Da	mbf1	GlcAT-S	jhamt	serp		IntS9
Tsp42Ea	CrebA	mthl14	JhI-26		CG7280	CG6495		CG33306	CG8478		NijA		CG9777	trbl	CG31406	pad			CR43051	Liprin-beta	Phk-3	Est-6		Mtp	REG		Hmgs	CG5707	cu	CG6753		HPS4	Sur	egl	CG5968		mRpL46	ey	SP1173	Grasp65	VGlut		lectin-37Db	mbm	Gr59f	Klp31E	spheroide		Jupiter
Tsp42Ea	CrebA	Nipped-B	Kaz1-ORFB		CG7712	CG6553		CG34109	CG9123		p38c		CG9777	UbcD6	CG31709	PpV			CR43957	mago	Phk-3	Est-6		nAcRalpha-80B	rictor		Hmgs	CG5903	cu	CG6978		jar	Sur	Etl1	CG5968		mRpL50	gpp	Sply	Gtp-bp	Zpr1		Lk	Mmp1	kdn	knk	stl		l(2)not
UbcD2	CrebA	Nxt1	Lip4		CG8112	CG6766		CG34109	CG9962		Pak3		CheA87a	Unc-76	CG31787	Prp31			cry	Mlc2	Ptp4E	fh		nAcRbeta-21C	rictor		inaC	CG5946	Cyp12b2	CG7295		kst	Tango11	Fas3	CG6083		mRpS17	Gr66a	Spn53F	hoe1			ltd	mod	klu	kune	stl		l(3)72Ab
	CRMP	PDCD-5	Mal-A2		CG8112	CG7384		CG34330	Chd3		Pak3		Con	Vps4	CG31802	Qtzl			Cyp12a4	nimC4	Ptp4E	frac		Nurf-38	Rm62		inaC	CG6067	Cyp12d1-d	CG7458		laccase2	Tm1	galectin	CG6184		mRpS18B	Hf	SppL	l(1)G0320			LysB	mys	l(1)G0156	kune	verm		Larp7
	cyc	Plip	MFS3		CG8814	CG7759		CG3513	CoVb		Pak3		Cpr49Ag	wdb	CG31805	rad50			Cyp9h1	Obp99d	Ptp4E	Hex-C		Nurf-38	RpL24-like		inaD	CG6503	Cyp12d1-p	CG8213		laccase2	tok	galectin	CG6878		mRpS34	Hsp60	thetaTry	l(2)efl			LysC	nclb	l(1)G0230	Lap1	verm		Lmpt
	Dap160	pncr013:4	modSP		CG9083	CG8501		CG3513	CYTB		PGRP-LF		CR44055	wtrw	CG31816	Ranbp16			DhpD	Pbgs	rho-4	l(2)34Fc		Oatp74D	S		inaD	CG6543	Cyp28d1	CG8960		mim	Vha36-3	GstD3	CG6980		mRpS35	Karybeta3	trol	loj			LysD	Neurochondrin	l(1)G0334	Lk6	wus		LSm1
	Dbp73D	PNUTS	mRpL47		CG9319	CG8550		CG4000	dlt		Pka-R1		CycB		CG31851	Rbp2			Dip-C	pic	RhoL	lectin-24Db		obst-E	spi		inc	CG6950	Cyp28d2	CG8960		Mipp1	vig2	HLH106	CG7045		mtSSB	Karybeta3	UGP	loj			LysX	NHP2	l(2)06225	mask	ZIP1		luna
	Ddc	por	Npc2g		CG9596	CG9372		CG40298	elfless		Pvf2		Cyp304a1		CG31960	Rcd1			Gapdh2	pio	Rme-8	Lkr		PhKgamma	Strn-Mlck		Invadolysin	CG7601	Cyp309a2	CG9962		Mitf	vsg	Hrs	CG7276		Nep5	l(2)01289	UGP	lqfR			Msp-300	Nmd3	levy	mbl			mbl
	Def	Rac1	NPFR1		chrb	CG9616		CG42481	Fili		Rab19		Cyp313a1		CG32086	Rcd1			Gef64C	Pros26	rush	mol		Prat2	sty		Invadolysin	CG8034	Cyp4e2	CheB42c		nes	xmas-2	Hydr2	CG7768		NK7.1	Lsd-2	VAChT	membrin			mwh	Nmda1	levy	Mcr			mib1
	Def	ranshi	NtR		Cpr78E	CG9616		CG42798	His2B:CG17949		Rab8		Dll		CG32086	Rev1			Gip	Pros28.1	S6k	mtacp1		Prx6005	sty		Invadolysin	CG8051	Cyp6d5	CheB98a		Nipsnap	yps	ImpL2	CG7768		norpA	Lsd-2		MFS18			mwh	Nmdmc	mtacp1	Mes4			mth
	Dif	RhoGAP71E	Obp99b		Cpsf100	CG9928		CG42852	HP6		Reg-5		dpr15		CG32117	Rox8			Got1	Pros29	shn	neo		Ser8	Syx17		jbug	CG8128	Cyp6t1	Cpr49Ag		P5CDh1		InR	CG9308		Nup62	mars		mmy			Obp56h	Noa36	mtacp1	mfas			mth
	dysb	RNaseMRP:RNA	obst-E		csul	CG9989		CG43123	Hsp27		RhoGAP92B		E(spl)m2-BFM		CG32161	RPA2			GstD7	Pros29	Socs44A	ninaD		Ser8	Tango7		LSm7	CG8788	Cyp9b2	Cpr64Aa		Pgd		InR	CG9410		Oxp	mRpL17		ncm			Obp56h	Nop56	NaPi-T	Mob2			Ndg
	Efa6	Rpb10	Taz		Cyp1	CG9989		CG4653	Hsp27		RnrS		fw		CG32161	RpL5			GstO2	Pros45	spas	Oat		Tret1-1	toe		mal	CG9837	Cyp9b2	Cpr92A		Pi3K68D		InR	CG9445		Oxp	mRpS9		ncm			Patsas	Pcp	ninaB	Mob2			Or45b
	fend	Rpb12	tobi		Cyp6a13	cv-d		CG4781	Hsp27		scb		gfzf		CG32232	RpS10b			GstT3	Pros54	spict	Obp56g		trk	trx		MED17	ci	dob	CR31845		px		Jra	Cpr56F		phr	Mtpalpha		nimB3			pnr	pen	NP15.6	Mocs2			Osi24
	Fst	Sbp2	tobi		disco	Dpt		CG4847	LS2		schlank		GluClalpha		CG32461	RpS11			Hexo2	Prosalpha1	spir	OdsH		Ugt35b	Tsp42Eg		Mocs1	comm2	Eaat1	CR43283		qvr		Keap1	CR31845		pic	Nacalpha		nimB3			pros	pit	Oscp	moi			Pbp45
	Fst	scat	Tsp42Ep		disco-r	DptB		CG5157	MED30		scrib		gprs		CG32846	Rsf1			hkb	Prosalpha1	Spt-I	Pax		Ugt37b1	Uhg2		Mppe	comm2	Est-P	CR43430		Rtnl1		l(2)37Cd	CR32252		Pms2	Odc1		nst			se	Prat	PH4alphaMP	moody			Pcd
	Fur1	Spt5	Ugt86Da		Elongin-C	DptB		CG5267	Mf		SH3PX1		Gs2		CG32988	sav			Hml	Prosalpha5	sra	Peritrophin-A			vig2		ninaC	comm2	Est-Q	CR43465		Rtnl1		l(3)05822	CR40053		ppk13	Ork1		p115			Takl1	r	PH4alphaNE1	Mov34			Pcd
	fz4	T-cp1			Elongin-C	Dr		CG5267	mud		Spn77Ba		Hex-A		CG33269	SCAR			inaE	Prosalpha7	Sra-1	Pglym78			wkd		Ntf-2	Cyp1	Etf-QO	CR44235		Sema-2a		lace	CR41601		Prosbeta1	Oscillin		p24-1			Takl1	RpL30	RFeSP	msta			Pros26.4
	Gadd45	tan			Fmo-2	Drs		CG5397	nht		Spn88Ea		Hph		CG33286	Set1			kn	Prosbeta2	Ssk	Pglym78			X11L		p	Cyp4ac1	Fpps	CycT		Sema-2a		lbm	CR43605		Prosbeta1	Pepck		Pdi			Tsp29Fa	RpL37a	Samuel	mTTF			qkr58E-2
	HP1D3csd	Trn-SR			foi	Drsl1		CG6018	nht		spz		Ir7c		CG34029	Smg5			lectin-28C	Prosbeta3	Su(dx)	PH4alphaNE3			Xport		par-1	Cyp4ac2	Gk	Cyp313a1		shg		loco	CR44175		Prosbeta2	Pex5		pico			Vha100-5	Sec22	Scsalpha	Nep5			RhoGEF4
	Hr46	Tsp42Ed			fru	Drsl5		CG6071	nrv2		Su(Tpl)		jagn		CG34029	sol			lectin-28C	Prosbeta5	Syx1A	pncr008:3L					pch2	Cyp4ac2	GLaz	Cyp4c3		Snmp2		MCPH1	CR44228		PSR	Pmp70		pll			yip7	Spase22-23	SdhC	Nipped-B			scf
	Hr46	Txl			GstE3	Ect3		CG6726	nrv3		Syb		Jon99Fi		CG34264	tna			LM408	Prosbeta7	veli	prc					Pde9	Cyp4d1	GLaz	dpr5		ste14		Mdr49	e(y)2b		r-l	Ppcs		pre-mod(mdg4)-Z			Zasp52	spoon	slgA	Nipped-B			Scgbeta
	IM3	tyf			GstE6	edin		CG6901	nsr		Tak1		kcc		CG34274	Tpc1			Lsm11	Ptp10D	Xbp1	Prm					Pex7	Cyp4d1	Got2	E(spl)m3-HLH		vkg		Myo31DF	e(y)2b		Rpb12	prom		proPO59				sqh	Sod2	NK7.1			Sirt6
	Irc	usp			GstE8	edin		CG6904	oaf		Ten-m		Lcch3		CG34274	TwdlG			m	Ptp52F	yuri	PyK					PH4alphaSG1	Cyp6g1	GRHRII	ETH				Naam	HP1e		RpII140	Rab18		sec13				Srp9	Sod2	Nnf1b			Tango13
	Kal1	vir-1			l(2)k09913	Fur1		CG7203	oaf		Tre1		LpR1		CG34289	TwdlG			Men-b	pyx		Scp2					PH4alphaSG1	Cyp6g1	Gs1l	Fancl				Nmda1	lobo		RpL22	Rgk2		sec23				stc	sphinx	nvd			tw
	KFase	vtd			MAGE	gammaCop		CG7896	Optix		TrpA1		mas		CG34367	Ubqn			Men-b	Rab1		Slc45-1					prominin-like	Cyt-b5-r	Jheh1	fne				pico	pncr011:3L		RpL22	rols		sec23				Syx18	star1	obst-J			twi
	kirre	wibg			Mdr50	Iap2		CG8560	pigeon		Tsf3		mnd		CG34432	wnd			Mul1	Rad23		Spn28Db					Psf2	disco	Jheh1	FucTD				pre-mod(mdg4)-Y	PpD5		RpL23A	RpL11		Sec61beta				Tsp42Eh	Tm1	okr			twi
	l(3)mbt	Zfrp8			Mdr50	Idgf4		CG9259	Pk34A		Tsf3		mtsh		CG3552	Wsck			nimC2	ref(2)P		Spn77Bc					RagC	egg	Lip2	FucTD				Pvr	robl22E		RpL3	RpL17		Sec61gamma				Tsp96F	Tsp	Plc21C			TyrRII
	lama				mRpL16	Idgf4		CG9259	Pkd2		Uro		nAcRbeta-64B		CG42733	Zfrp8			Obp83g	ref(2)P		squ					Ravus	Elongin-B	Lsp1alpha	fz				raps	robl62A		Rpn2	RpL5		Sec61gamma				tyf		poly			Ugt86De
	Mec2				mRpL38	IM1		CG9522	Rb97D		Vinc		nAcRbeta-64B		CG42841				ORMDL	rev7		squ					RpL3	Elongin-B	Lsp1alpha	garz				scramb1	Rtnl2		Rpt3	RpL5		sec63						pzg			velo
	Mmp2				mRpL54	IM10		CheB42c	Rbp4		wb		nAcRbeta-64B		CG43121				ORMDL	rho-7		st					Snmp1	Elongin-B	Lsp1beta	GluClalpha				scramb1	Rtnl2		Set1	RpL5		sel						qkr58E-2			Vhl
	MP1				mRpS28	IM10		Cpr100A	Ref2		Zip3		nrv3		CG43800				Pgm	RnrL		Tpi					snRNP-U1-70K	fabp	Mdh1	Gr32a				Sh3beta	Tsp33B		Ssb-c31a	RpL5		Ser7						Qtzl			Vps16B
	Mvl				mRpS30	IM14		Cpr47Ea	Ref2				nrv3		CG4563				pHCl	RpA-70		TpnC47D					Surf1	fat-spondin	Mgstl	GstS1				Smg5	Vha16-2		Ssrp	RpL7		Slh						Rbp9			wus
	Mvl				numb	IM2		Cry	rpk				nrv3		CG4691				Ptr	Rpn3		TpnC47D					tam	Fdh	Mhc	Hsp67Ba				Snx3	VhaPPA1-2		Syt7	RpL7-like		sls						Rcd2
	NijA				ovo	IM23		d	RpL37b				Oatp33Ea		CG4704				rt	RpS10b		TpnC73F					Tango9	Fmo-1	nau	hts				Syx8			Tbp	RpS11		Spase12						Rh3
	nimB1				par-1	IM3		Dat	RpS5b				Octbeta2R		CG5043				ScpX	RpS27		trol					to	for	Nc73EF	ImpE1				Tre1			Tes	RpS13		Spase25						RpS10b
	Nrt				Pex2	IM4		Diedel3	Rpt3R				Peritrophin-15a		CG5043				smp-30	scyl		tsl					Tor	fusl	nemy	kirre				Tsp42Ef			unc-13	Rya-r44F		Spase25						RpS28b
	Nrt				Pfrx	IM4		Diedel3	sa				phm		CG5048				smp-30	sdt		Tsp42Eq					Trxr-1	Galt	Notum	KrT95D				unk			Unr	Sam-S		Spn42De						Rtf1
	Oatp58Dc				pinta	imd		Drsl4	SA-2				Pk1r		CG5144				Sptr	Sgt1		yellow-e					Vha100-2	glob1	Npc2h	Lcp1				Xrp1			Updo	sei		Spp						rtp
	pall				Ppcdc	Jwa		ds	SmD3				Pkcdelta		CG5614				Ssadh	sls							wrapper	Gpdh	Obp83ef	miple								skap		Spp						Snoo
	PGRP-LC				Pros35	Karl		fj	snRNA:U12:73B				Pkd2		CG5614				St3	smt3							Wwox	GRHR	P5CDh1	mspo								spoon		Srp19						stau
	PGRP-LC				Rgk2	LanB1		fj	Ssl				Rbp6		CG6614				TotX	sni							zormin	GRHR	Pde6	nompA								tna		Srp19						stck
	PGRP-LC				Rhp	LpR2		Gr8a	Taf12L				Rbp6		CG6614				UGP	Taf8								GstT2	pgant8	Oamb								Top2		Srp72						sty
	Pu				RpL5	LpR2		Ilp2	TfIIA-S-2				rdgA		CG7423				yellow-f2	Tgt								Hf	Pgi	Optix								Trl		SrpRbeta						sut2
	QC				scu	LpR2		Ilp5	Tsp42A				Rdl		CG8245				Zw	Ubqn								HmgZ	PKD	Osi20								und		SsRbeta						Taf11
	Rel				spin	MFS15		Jon65Ai	Vha14-2				rho-6		CG8292													HmgZ	PKD	osm-6								vps24		SsRbeta						Taf6
	Rel				sqd	mthl4		Jon99Cii	Vha16-3				scpr-A		CG8509													ico	pug	Peritrophin-15b								wal		Su(var)3-7						tefu
	run				Sucb	Mtk		Jon99Fii	Vha16-5				SdhB		CG8712													Idh	Pxn	PHDP								zfh2		Surf4						Tie
	Sp212				Takr99D	nec		KrT95D	Vha16-5				Ser6		CG9518													Idh	regucalcin	pros										Tango1						tok
	Sp212				tko	ome		lambdaTry	VhaAC39-2				Ser6		CG9692													Ilp6	retm	rdo										Tapdelta						tra
	Sp7				Traf4	P58IPK		Lcp65Ag2	VhaM9.7-a				smi35A		CG9722													Iris	tai	Sap47										Tapdelta						trp
	Sp7				uex	peb		Lcp65Ag2	vis				Spn28B		CG9722													lectin-24A	Ugt36Bc	Six4										Tapdelta						Tsf2
	spirit					pgant5		Lcp65Ag3	wuc				su(w[a])		CG9922													List	UK114	Six4										TM9SF4						Tsp39D
	Spn27A					PGRP-SA		Lcp65Ag3	yip3				Sug		CR33987													LRP1	Vmat	Sod3										TRAM						Tsp42El
	Spn28Dc					PGRP-SA		lectin-29Ca	yip3				sv		CR43097													Lsd-2		Sr-CII										Trp1						tws
	Spn28Dc					PGRP-SB1		lectin-29Ca	yl				Syt12		CR43159													Mdr65		VAChT										Trp1						Unr
	spz					PGRP-SB1		lectin-30A					Tm1		CR43299													mdy		VGlut										tun						VhaM9.7-c
	Strn-Mlck					PGRP-SC2		Lectin-galC1					Tm1		CR43426													mdy		vn										twr						ytr
	tinc					PGRP-SC2		Lectin-galC1					Toll-6		CR43639													Men		wun2										twr
	Tl					PGRP-SD		Mgat1					uzip		CR43872													Men		yellow-d										zetaCOP
	wntD					Phm		Mlp60A					Vha100-5		CR44117													Men		zye										ZnT35C
	zfh1					Phm		Mst57Da					WRNexo		Ctr1C													Mfe2												ZnT63C
	zfh1					pncr016:2R		Mst57Db							Cyt-c-d													Mipp1
	zfh1					Rab6		Mst57Dc							Dic3													Mlc2
						shf		Npc2d							Dpy-30L2													myo
						sns		Npc2d							dtr													Ncc69
						Snx16		Obp22a							eIF4E-3													nes
						SPE		Obp22a							eIF4E-3													Npc2h
						Spn42Da		Obp28a							fan													Nplp2
						Spn42Dd		Obp57a							Hsp60B													Oatp30B
						Spn43Ad		obst-A							Hsp60B													Obp99c
						Spn88Eb		obst-A							Hsp67Ba													Or59b
						Sr-CI		OdsH							Ir41a													Oscillin
						Tep4		pncr008:3L							kl-5													path
						Tsf1		proPO45							kl-5													path
						Tsf1		RabX5							laf													path
						Tsf1		RabX5							lobo													Pdk
						Tsf1		Sems							ms(2)34Fe													Pdk
						Tsp86D		Sems							ms(2)34Fe													Pfrx
						yellow-f		sesB							Mst35Ba													ppl
								Sfp33A3							Mst35Bb													Ppn
								sls							Mst35Bb													Ppn
								SP1173							Oli													Rab39
								Spn28B							orb2													Rfabg
								Spn28Da							orb2													Rfabg
								Spn28Da							Pof													ScpX
								Spn28F							Pole2													sea
								Spn38F							Pros28.1A													Sema-2a
								Spn38F							Prosbeta4R1													Spat
								Spn75F							rux													St1
								Spn77Bc							shd													T3dh
								TFAM							Tim17a1													Tal
								tor							Trxr-2													yip2
								tor							ttm3													yip2
								Traf-like							ttm3
								Tsp29Fa							twin
								Ucrh							Vha16-2
								Unc-89
								wbl
