# Supplementary material for: How Many Parameters Does It Take to Describe Disease Tolerance?
Source: PLoS Biol. 2016 Apr 18;14(4):e1002435. doi: 10.1371/journal.pbio.1002435 (PMC4835111; doi:10.1371/journal.pbio.1002435)
Supplement: S3 Table — (XLSX) [file pbio.1002435.s011.xlsx]

## Sheet: Sheet1
Cluster Number	Category	Term	Count	%	PValue	Genes	List Total	Pop Hits	Pop Total	Fold Enrichment	Bonferroni	Benjamini	FDR
3	GOTERM_CC_FAT	GO:0005654~nucleoplasm	12	12.9032	7.93844e-07	NXT1, USP, CG17209, CYCC, SPT5, RPB10, HSROMEGA, MAT1, MED14, MED23, E(Y)1, MCM6	34	265	4786	6.37425	0.000110338	0.000110338	0.000935475
6	GOTERM_CC_FAT	GO:0005739~mitochondrion	19	16.8142	6.30317e-07	FMO-2, BLP, MRPS28, AATS-PHE, CG5214, CG5508, ATPSYN-BETA, MRPS30, TKO, SCU, SUCB, CG7712, ATT-ORFA, CG6455, MRPL16, MRPL54, MRPL38, BMCP, CG7280	44	571	4786	3.61941	7.81562e-05	3.90789e-05	0.000727852
7	GOTERM_BP_FAT	GO:0006952~defense response	28	25.6881	1.00796e-31	SPE, SR-CI, IM10, IM4, IM14, IM3, IM2, IM1, PGRP-SD, TSF1, PGRP-SA, DPTB, PGRP-SC2, CECA2, DPT, DRS, CG10332, CECC, IAP2, ATTA, ATTB, ATTC, IM23, PGRP-SB1, NEC, MTK, IMD, CG13422	54	173	7937	23.7889	3.09443e-29	3.09443e-29	1.35167e-28
8	GOTERM_BP_FAT	GO:0009408~response to heat	7	14.2857	3.52e-07	CG11035, HSP68, HSP26, CG5001, HSP70BB, HSP23, HSP67BC	35	68	7937	23.3441	0.000151	0.000151	0.000496
9	GOTERM_BP_FAT	GO:0045297~post-mating behavior	7	5.64516	3.63227e-09	ACP70A, ACP98AB, MST57DA, MST57DC, MST57DB, ACP36DE, ACP26AA	61	19	7937	47.937	1.43838e-06	1.43838e-06	5.0589e-06
18	GOTERM_CC_FAT	GO:0005761~mitochondrial ribosome	7	12.5	2.00584e-06	MRPL24, MRPL11, MRPL51, MRPL14, MRPS11, MRPL49, MRPL36	27	74	4786	16.7678	0.000184521	0.000184521	0.00219133
20	GOTERM_BP_FAT	GO:0019318~hexose metabolic process	8	8.33333	7.51229e-07	CG32444, CG17333, GAPDH2, ZW, CG5322, CG9485, CG10467, PGM	50	85	7937	14.9402	0.00021558	0.00021558	0.00099708
20	GOTERM_BP_FAT	GO:0055114~oxidation reduction	32	29.0909	3.21261e-18	NC73EF, CG4769, CG5840, CG18003, CG7461, CG17928, CYP4E2, CG18624, PXN, CYP6T1, CYP28D1, CYP28D2, CYP12D1-D, CYP309A2, CG3597, CG9509, CG31548, CG3699, CG6463, CYP9B2, CYP12D1-P, ALDH-III, CG3301, CG12338, PUG, CG7712, CYP6D5, ADHR, CG9547, CYP12B2, CG6910, CG15093	65	620	7937	6.30233	1.23043e-15	1.23043e-15	4.45264e-15
21	SP_PIR_KEYWORDS	proteasome	16	15.3846	2.03022e-21	PROS45, PROSALPHA1, CG13349, PROSBETA7, PROSALPHA7, PROSALPHA5, PROS26, CG17331, PROS54, PROS29, CG8858, PROS28.1, RPN3, PROSBETA3, PROSBETA2, PROSBETA5	104	44	12980	45.3846	2.35506e-19	2.35506e-19	2.31625e-18
23	KEGG_PATHWAY	dme00010:Glycolysis / Gluconeogenesis	7	7.14286	1.86512e-05	CG18814, PGLYM78, ENO, TPI, PYK, HEX-C, ADH	25	52	2054	11.06	0.000559385	0.000559385	0.0158868
24	KEGG_PATHWAY	dme00510:N-Glycan biosynthesis	4	8.16327	0.000804437	CG33303, FUCT6, OSTSTT3, CG11306	12	37	2054	18.5045	0.00721668	0.00721668	0.46207
28	GOTERM_BP_FAT	GO:0007601~visual perception	7	7.69231	1.7844e-06	NINAC, GGAMMA30A, INAD, BOSS, P, GBETA76C, INAC	44	70	7937	18.0386	0.000918546	0.000918546	0.00258026
29	KEGG_PATHWAY	dme00071:Fatty acid metabolism	8	6.61157	2.87106e-06	FDH, ARC42, CG3961, CG6543, CG13890, YIP2, CG3902, ACOX57D-P	39	37	2054	11.3874	0.000117707	0.000117707	0.00264212
31	GOTERM_CC_FAT	GO:0005746~mitochondrial respiratory chain	6	5.26316	0.000324478	CG15434, CG30093, CG5548, CG32230, CG2014, CG34172	37	82	4786	9.46473	0.0335017	0.0335017	0.362855
34	GOTERM_BP_FAT	GO:0001885~endothelial cell development	4	5.7971	5.0039e-05	SINU, CONT, PCK, GLI	47	13	7937	51.9607	0.0235866	0.0235866	0.0715572
36	GOTERM_CC_FAT	GO:0030286~dynein complex	5	5.81395	3.02685e-05	ROBL62A, CG10822, CG14763, ROBL22E, CG7276	22	43	4786	25.296	0.0022676	0.0022676	0.0317624
37	GOTERM_MF_FAT	GO:0004252~serine-type endopeptidase activity	12	25	8.25248e-11	CG9672, CG9673, CG18180, JON44E, JON99CI, CG31269, JON25BIII, JON66CII, CG4653, JON25BII, CG40160, CG17477	24	280	7918	14.1393	5.19906e-09	5.19906e-09	8.35608e-08
38	SP_PIR_KEYWORDS	ribosomal protein	11	10.4762	4.5241e-07	MRPS17, MRPS35, MRPL13, MRPS34, MRPL50, MRPS18B, RPL22, RPL3, RPL23A, MRPL46, CG33155	104	157	12980	8.74449	4.43352e-05	4.43352e-05	0.000500233
39	GOTERM_BP_FAT	GO:0046040~IMP metabolic process	4	3.92157	2.98841e-05	CG11089, ADE3, ADE2, ADE5	78	7	7937	58.1465	0.0148018	0.0148018	0.0430137
41	GOTERM_BP_FAT	GO:0006886~intracellular protein transport	19	18.2692	4.83215e-15	SLH, MEMBRIN, SRP19, SEC61BETA, GTP-BP, CG8860, BETACOP, ALPHACOP, PLL, SEC61GAMMA, TRAM, SEC23, SRP72, ZETACOP, TRP1, P115, CG5885, SRPRBETA, DELTACOP	71	174	7937	12.2068	1.8856e-12	1.8856e-12	6.78346e-12
43	INTERPRO	IPR002138:Peptidase C14, caspase non-catalytic subunit p10	3	5.26316	0.000448955	ICE, NC, DAMM	49	7	10196	89.1778	0.0456281	0.0456281	0.500843
45	KEGG_PATHWAY	dme00970:Aminoacyl-tRNA biosynthesis	7	7.52688	4.95005e-07	AATS-ASN, AATS-ALA, CG17259, AATS-ILE, AATS-GLUPRO, AATS-VAL, AATS-GLY	19	39	2054	19.4035	8.91006e-06	8.91006e-06	0.000364879
46	GOTERM_BP_FAT	GO:0006091~generation of precursor metabolites and energy	28	30.7692	4.1311e-26	CG12203, MTACP1, CG3192, ATPSYN-GAMMA, CG1970, CG7580, CG4169, CG3214, LEVY, CG3683, CG9306, COVA, CG3731, KDN, ATPSYN-D, ATPSYN-B, OSCP, L(1)G0334, L(1)G0230, L(2)06225, ATPSYN-CF6, L(1)G0156, RFESP, SDHC, CG6439, CG5028, SCSALPHA, CG5599	65	217	7937	15.7558	1.39218e-23	1.39218e-23	5.61822e-23
49	KEGG_PATHWAY	dme04711:Circadian rhythm	4	9.52381	4.6003e-06	PDP1, TIM, VRI, PER	9	10	2054	91.2889	4.14019e-05	4.14019e-05	0.00264744
