# Supplementary material for: How Many Parameters Does It Take to Describe Disease Tolerance?
Source: PLoS Biol. 2016 Apr 18;14(4):e1002435. doi: 10.1371/journal.pbio.1002435 (PMC4835111; doi:10.1371/journal.pbio.1002435)
Supplement: S4 Table — (XLSX) [file pbio.1002435.s012.xlsx]

## Sheet: Sheet1
Coefficients	Example A	Example B	Example C	Example D	Notes
alpha	0.12	0	0.12	0	rate of health damage per immune effector
gamma	0	0.4	0	0.4	rate of health damage per damage effector
epsilon	0	0	0	0	rate of pathogen killing by effector
rom	0.01	0.01	0.01	0.01	intrinsic growth rate of microbe absent host interference
c	1e-05	1e-05	1e-05	1e-05	multiplier for growth reduction effect on rom
beta	0	0	0	0	induction rate of positive goodback (not used)
mu	2	2	2	2	induction rate of negative feedback
tau	0.0002, 0.0004, 0.0006, 0.0008	0.0002, 0.0003, 0.0006	0.0004	0.0008	increase in immune effector /pathogen
z	0.0001	0.0001	0.0001	0.0001	healing rate
phi	0.8	0.8	0.8	0.8	rate of production of damage effectors
sigma M	250	250	250	300, 500, 700, 900	sensitivity of damage to microbe load
sigma I	300	300	100, 200, 300, 600	300
aleph	0.25	0.25	0.25	0.25	rate of damage repair
km	1000	1000	1000	1000	saturation limits for the sigmoids
ki	1000	1000	1000	1000	saturation limits for the sigmoids
kh	1000	1000	1000	1000	saturation limits for the sigmoids
kd	1000	1000	1000	1000	saturation limits for the sigmoids
