# Supplementary material for: How Many Parameters Does It Take to Describe Disease Tolerance?
Source: PLoS Biol. 2016 Apr 18;14(4):e1002435. doi: 10.1371/journal.pbio.1002435 (PMC4835111; doi:10.1371/journal.pbio.1002435)
Supplement: S5 Table — (XLSX) [file pbio.1002435.s013.xlsx]

## Sheet: Sheet1
Condition Tested	ral 309	ral 787	ral 73	ral 359	ral 380	ral 375	ral 821	pcmt	wt old	wt young	CG7408	cg2247	ActA	hly	kenny
Best-fit values
Bottom	6.823	3.203	2.781	5.376	4.323	4.214	7.53	5.88	= 3.000	5.16	5.594	5.504	4.226	13.63	4.309
Top	= 36.00	= 38.00	= 20.00	= 40.00	= 40.00	= 38.00	= 39.00	= 35.50	7.662	35.27	= 22.00	34	34.5	35.78	= 35.50
LogEC50	1.612	2.108	1.186	1.915	1.143	1.989	2.817	2.007	3.265	2.965	2.084	3.308	3.76	4.048	1.896
HillSlope	-0.9722	-0.4579	-1.107	-0.7316	-0.4585	-0.7559	-1.847	-0.9369	-1.335	-1.479	-1.123	-2.334	-1.668	-4.807	-1.037
EC50	40.92	128.3	15.35	82.14	13.91	97.43	655.6	101.6	1840	922.8	121.2	2031	5753	11179	78.7
Span	= 29.18	= 34.80	= 17.22	= 34.62	= 35.68	= 33.79	= 31.47	= 29.62	= 4.662	30.11	= 16.41	28.5	30.27	22.15	= 31.19
Std. Error
Bottom	0.5217	2.021	0.6641	1.235	1.473	0.416	1.664	0.7966	0.6327	0.6413	0.7209	0.3866	7.482	2.24	0.1893
Top										0.7185		0.4843	1.733	0.8671
LogEC50	0.1828	0.1781	0.7814	0.1148	0.2004	0.2024	0.07016	0.3169	0.2592	0.03247	1.25	1.408	0.1711	0.8196	0.232
HillSlope	0.2177	0.06649	0.7092	0.1123	0.07158	0.1013	0.8546	0.3702	0.8747	0.1668	1.771	6.184	0.8688	17.36	0.208
Span										1.057		0.6197	8.183	2.513
95% Confidence Intervals
Bottom	5.727 to 7.919	-0.8760 to 7.283	1.386 to 4.176	2.807 to 7.946	1.240 to 7.407	3.378 to 5.051	3.985 to 11.08	4.192 to 7.569	6.270 to 9.055	3.877 to 6.444	4.058 to 7.131	4.675 to 6.333	-11.49 to 19.95	8.822 to 18.43	3.872 to 4.746
Top										33.83 to 36.70		32.96 to 35.04	30.86 to 38.14	33.92 to 37.64
LogEC50	1.228 to 1.996	1.749 to 2.468	-0.4556 to 2.828	1.676 to 2.153	0.7239 to 1.563	1.582 to 2.396	2.667 to 2.966	1.335 to 2.679	2.694 to 3.835	2.900 to 3.030	-0.5798 to 4.747	0.2885 to 6.327	3.400 to 4.119	2.290 to 5.806	1.361 to 2.431
HillSlope	-1.430 to -0.5147	-0.5921 to -0.3237	-2.596 to 0.3834	-0.9652 to -0.4979	-0.6083 to -0.3087	-0.9596 to -0.5523	-3.668 to -0.02611	-1.722 to -0.1521	-3.260 to 0.5901	-1.812 to -1.145	-4.898 to 2.651	-15.60 to 10.93	-3.494 to 0.1571	-42.04 to 32.42	-1.516 to -0.5573
EC50	16.90 to 99.08	56.04 to 293.6	0.3502 to 672.5	47.40 to 142.3	5.295 to 36.53	38.16 to 248.8	464.7 to 925.0	21.62 to 477.1	494.8 to 6844	794.6 to 1072	0.2632 to 55859	1.943 to 2.122e+006	2515 to 13161	195.2 to 640280	22.96 to 269.7
Span										27.99 to 32.22		27.17 to 29.83	13.08 to 47.47	16.76 to 27.54
Goodness of Fit
Degrees of Freedom	18	42	18	21	19	49	15	16	11	59	15	14	18	14	8
R square	0.9784	0.9064	0.9032	0.9676	0.9285	0.9762	0.8785	0.9774	0.7198	0.9642	0.9387	0.9948	0.86	0.9039	0.9977
Absolute Sum of Squares	59.19	574.9	109.2	148.6	159.1	207.1	347	60.5	21.52	315	62.73	13.14	407.7	127.9	1.955
Sy.x	1.813	3.7	2.464	2.66	2.894	2.056	4.81	1.945	1.399	2.311	2.045	0.9687	4.759	3.022	0.4943
Constraints
Top	Top = 36.00	Top = 38.00	Top = 20.00	Top = 40.00	Top = 40.00	Top = 38.00	Top = 39.00	Top = 35.50			Top = 22.00				Top = 35.50
									Bottom = 3.000
Number of points
Analyzed	21	45	21	24	22	52	18	19	14	63	18	18	22	18	11
